# Supplementary material for: Rbfox1 regulates alternative splicing of Nrcam in primary sensory neurons to mediate peripheral nerve injury-induced neuropathic pain
Source: Neurotherapeutics. 2023 Dec 19;21(1):e00309. doi: 10.1016/j.neurot.2023.e00309 (PMC10903086; doi:10.1016/j.neurot.2023.e00309)
Supplement: Multimedia component 1 [file mmc1.xlsx]

## Sheet: SE.MATS.JC
ID	GeneID	geneSymbol	chr	strand	exonStart_0base	exonEnd	upstreamES	upstreamEE	downstreamES	downstreamEE	ID	IJC_SAMPLE_1	SJC_SAMPLE_1	IJC_SAMPLE_2	SJC_SAMPLE_2	IncFormLen	SkipFormLen	PValue	FDR	IncLevel1	IncLevel2	IncLevelDifference
238	ENSMUSG00000028441	1110017D15Rik	chr4	-	41507098	41507269	41505567	41505654	41507520	41507754	238	2,3,3,1	0,2,0,0	1,3,0,0	2,0,3,1	-2	-1	3.1e-07	0.000533881	1.0,0.429,1.0,1.0	0.2,1.0,0.0,0.0	0.557
837	ENSMUSG00000026879	Gsn	chr2	+	35156831	35156915	35146391	35146485	35173916	35174121	837	278369353334	11,14,11,11	265251306268	20,19,20,21	-2	-1	0.00015335	0.0425115	0.927,0.929,0.941,0.938	0.869,0.869,0.884,0.865	0.062
1419	ENSMUSG00000020459	Mtif2	chr11	+	29476692	29476843	29476407	29476487	29479928	29480154	1419	29,28,30,35	0,0,2,3	21,31,38,18	5,4,4,8	-2	-1	6.26e-05	0.0222657	1.0,1.0,0.882,0.854	0.677,0.795,0.826,0.529	0.227
2110	ENSMUSG00000042557	Sin3a	chr9	+	56988378	56988486	56979323	56979347	56993864	56994085	2110	7,12,7,16	0,0,1,0	6,14,12,9	3,3,1,3	-2	-1	1.54e-07	0.000291864	1.0,1.0,0.778,1.0	0.5,0.7,0.857,0.6	0.28
2252	ENSMUSG00000035954	Dock4	chr12	+	40844595	40844622	40844232	40844337	40844766	40844862	2252	4,8,9,9	0,0,1,0	13,10,9,20	2,2,2,3	-2	-1	3.14e-05	0.0145194	1.0,1.0,0.818,1.0	0.765,0.714,0.692,0.769	0.219
2275	ENSMUSG00000035258	Abi3bp	chr16	+	56426481	56426556	56414824	56414899	56462851	56462923	2275	0,6,1,1	1,4,5,2	3,2,2,1	0,1,1,0	-2	-1	8.38e-06	0.00610375	0.0,0.429,0.091,0.2	1.0,0.5,0.5,1.0	-0.57
2314	ENSMUSG00000019647	Sema6a	chr18	-	47409485	47409536	47403675	47403840	47409652	47409673	2314	1,6,3,3	7,8,12,12	10,7,10,3	6,2,4,4	-2	-1	0.000148494	0.0419662	0.067,0.273,0.111,0.111	0.455,0.636,0.556,0.273	-0.339
2473	ENSMUSG00000056116	H2-T22	chr17	-	36351116	36351221	36350233	36350266	36352340	36352577	2473	18,33,50,35	0,0,0,0	29,24,43,28	2,3,4,1	-2	-1	4.88e-05	0.0194592	1.0,1.0,1.0,1.0	0.879,0.8,0.843,0.933	0.136
2474	ENSMUSG00000056116	H2-T22	chr17	-	36351369	36351645	36350233	36350266	36352340	36352577	2474	21,35,36,35	0,0,0,0	39,32,30,51	2,3,4,1	-2	-1	0.000163199	0.0435236	1.0,1.0,1.0,1.0	0.907,0.842,0.789,0.962	0.125
2717	ENSMUSG00000047126	Cltc	chr11	-	86591886	86591907	86588090	86588166	86593034	86593256	2717	506565441467	8041052958917	626794682656	81810161010856	-2	-1	2.15e-05	0.0117844	0.239,0.212,0.187,0.203	0.277,0.281,0.252,0.277	-0.062
2929	ENSMUSG00000037773	Pced1a	chr2	-	130265331	130265472	130264732	130264812	130266412	130266607	2929	8,10,11,9	1,1,0,0	15,9,13,10	0,4,4,7	-2	-1	9.29e-06	0.00654257	0.8,0.833,1.0,1.0	1.0,0.529,0.619,0.417	0.267
3222	ENSMUSG00000038637	Lrrc56	chr7	+	140787399	140787536	140787098	140787163	140787743	140787883	3222	10,11,9,4	2,3,5,2	11,7,10,15	0,0,1,2	-2	-1	2.72e-05	0.0131366	0.714,0.647,0.474,0.5	1.0,1.0,0.833,0.789	-0.322
3571	ENSMUSG00000032370	Lactb	chr9	-	66874960	66875126	66862674	66863482	66877863	66878218	3571	28,38,51,51	0,2,1,3	37,55,34,41	4,14,4,7	-2	-1	1.04e-05	0.00689487	1.0,0.905,0.962,0.895	0.822,0.663,0.81,0.745	0.18
4143	ENSMUSG00000024330	Col11a2	chr17	+	34265413	34265476	34264744	34264822	34268592	34268652	4143	3,6,5,9	1,0,0,0	1,9,6,16	2,3,0,5	-2	-1	9.33e-06	0.00654257	0.6,1.0,1.0,1.0	0.2,0.6,1.0,0.615	0.296
4145	ENSMUSG00000024330	Col11a2	chr17	+	34266071	34266251	34264744	34264822	34268592	34268652	4145	5,6,7,6	1,0,0,0	2,6,3,4	2,3,0,5	-2	-1	1.48e-07	0.000291864	0.714,1.0,1.0,1.0	0.333,0.5,1.0,0.286	0.399
4285	ENSMUSG00000030201	Lrp6	chr6	-	134518614	134519008	134497358	134497556	134543605	134543876	4285	145191207136	8,8,3,4	145180188158	1,1,1,2	-2	-1	4.48e-05	0.0182488	0.901,0.923,0.972,0.944	0.986,0.989,0.989,0.975	-0.05
4388	ENSMUSG00000046962	Zbtb21	chr16	-	97757957	97758094	97753729	97754293	97763712	97763822	4388	8,22,15,16	1,1,8,3	12,5,19,6	1,0,0,1	-2	-1	3.09e-05	0.0144393	0.8,0.917,0.484,0.727	0.857,1.0,1.0,0.75	-0.17
4390	ENSMUSG00000046962	Zbtb21	chr16	-	97757957	97758100	97748634	97754293	97763712	97763822	4390	8,23,16,17	1,1,8,3	12,5,21,10	1,0,0,1	-2	-1	2.23e-05	0.0118816	0.8,0.92,0.5,0.739	0.857,1.0,1.0,0.833	-0.183
4533	ENSMUSG00000032135	Mcam	chr9	+	44052571	44052689	44052141	44052289	44053080	44054024	4533	175271273281	200223188216	162161190159	187248221193	-2	-1	0.000167885	0.0444602	0.304,0.378,0.421,0.394	0.302,0.245,0.301,0.292	0.089
4639	ENSMUSG00000042589	Cux2	chr5	-	122181832	122181907	122062867	122062978	122187838	122187914	4639	2,3,3,4	0,0,2,0	1,0,2,1	0,2,2,6	-2	-1	1.38e-07	0.000291864	1.0,1.0,0.429,1.0	1.0,0.0,0.333,0.077	0.505
5212	ENSMUSG00000033470	Cysltr2	chr14	-	73272712	73272811	73271817	73271888	73285648	73285705	5212	1,4,2,1	1,0,0,0	3,0,1,0	1,2,1,3	-2	-1	1.31e-08	7.09e-05	0.333,1.0,1.0,1.0	0.6,0.0,0.333,0.0	0.6
5409	ENSMUSG00000085125	Gm16070	chr1	-	17794745	17794813	17782673	17782818	17797322	17797508	5409	1,6,6,4	0,0,0,0	0,0,5,2	2,5,0,1	-2	-1	9.58e-08	0.000241936	1.0,1.0,1.0,1.0	0.0,0.0,1.0,0.5	0.625
5541	ENSMUSG00000031939	Taf1d	chr9	+	15224069	15224132	15221653	15222991	15225285	15225328	5541	32,52,39,72	3,3,3,2	29,62,50,36	0,0,0,0	-2	-1	8.78e-05	0.0279555	0.842,0.897,0.867,0.947	1.0,1.0,1.0,1.0	-0.112
6250	ENSMUSG00000045648	Vwc2l	chr1	+	70790095	70790225	70767857	70768327	70921225	70921648	6250	16,13,18,18	1,1,0,0	9,24,21,13	1,4,4,4	-2	-1	3.66e-06	0.00355592	0.889,0.867,1.0,1.0	0.818,0.75,0.724,0.619	0.211
6642	ENSMUSG00000001036	Epn2	chr11	-	61456647	61456720	61426096	61426209	61470392	61470484	6642	1,1,5,7	0,3,2,3	4,9,1,5	0,1,0,0	-2	-1	1.06e-06	0.00138029	1.0,0.143,0.556,0.538	1.0,0.818,1.0,1.0	-0.395
6943	ENSMUSG00000040003	Magi2	chr5	+	20866239	20866350	20856052	20856191	20907067	20907351	6943	0,1,1,0	4,0,3,4	1,6,6,4	1,1,5,3	-2	-1	8.64e-05	0.0277145	0.0,1.0,0.143,0.0	0.333,0.75,0.375,0.4	-0.179
7178	ENSMUSG00000111504	Gm48284	chr9	-	40520469	40520566	40517711	40520319	40525336	40525685	7178	3,2,1,3	0,0,1,0	5,0,2,0	0,2,1,2	-2	-1	2.18e-05	0.0117844	1.0,1.0,0.333,1.0	1.0,0.0,0.5,0.0	0.458
7438	ENSMUSG00000028926	Cdk14	chr5	-	5315579	5315722	5298982	5299228	5423457	5423489	7438	14,10,10,8	98120104103	15,25,28,24	95104133112	-2	-1	0.000180081	0.0455724	0.067,0.04,0.046,0.037	0.073,0.107,0.095,0.097	-0.045
8024	ENSMUSG00000015501	Hivep2	chr10	+	13993262	13993344	13942326	13942428	14002195	14002240	8024	4,14,17,6	34,62,35,46	2,4,4,4	31,71,50,34	-2	-1	0.000181437	0.0455724	0.056,0.101,0.195,0.061	0.031,0.027,0.038,0.056	0.065
9194	ENSMUSG00000004698	Hdac9	chr12	-	34270870	34270958	34265419	34265539	34271202	34271258	9194	18,43,28,31	2,4,4,0	30,35,40,29	0,0,0,0	-2	-1	5.21e-05	0.0203595	0.818,0.843,0.778,1.0	1.0,1.0,1.0,1.0	-0.14
9616	ENSMUSG00000028086	Fbxw7	chr3	+	84797401	84797559	84771451	84771507	84810807	84811386	9616	3,0,0,1	14,28,15,27	3,5,9,5	18,12,30,27	-2	-1	1.54e-05	0.00897439	0.097,0.0,0.0,0.018	0.077,0.172,0.13,0.085	-0.087
10075	ENSMUSG00000018774	Cd68	chr11	-	69556301	69556762	69556072	69556192	69556845	69556888	10075	8,14,18,8	2,1,3,2	3,12,19,11	0,0,1,0	-2	-1	8.61e-05	0.0277145	0.667,0.875,0.75,0.667	1.0,1.0,0.905,1.0	-0.237
10090	ENSMUSG00000025766	D3Ertd751e	chr3	+	41699130	41699247	41697045	41697124	41700982	41701163	10090	1,1,2,4	8,10,17,16	4,5,7,16	8,7,10,23	-2	-1	5.52e-05	0.0210163	0.059,0.048,0.056,0.111	0.2,0.263,0.259,0.258	-0.176
10185	ENSMUSG00000046613	Vwa5b2	chr16	+	20409219	20409281	20408895	20409031	20409402	20409648	10185	17,9,7,15	0,0,0,1	6,9,5,14	1,1,0,6	-2	-1	0.000127944	0.037271	1.0,1.0,1.0,0.882	0.75,0.818,1.0,0.538	0.194
10401	ENSMUSG00000033392	Clasp2	chr9	+	113704332	113704395	113699690	113699798	113705311	113705418	10401	211290214307	163227257217	287398320334	180186177201	-2	-1	0.00014792	0.0419662	0.393,0.39,0.294,0.414	0.444,0.517,0.475,0.454	-0.1
10692	ENSMUSG00000026131	Dst	chr1	+	34288884	34289211	34288559	34288719	34289690	34289775	10692	244327332446	8341025826954	257310302259	943113911791144	-2	-1	2.34e-05	0.0122816	0.128,0.138,0.167,0.189	0.12,0.12,0.114,0.102	0.042
10697	ENSMUSG00000026131	Dst	chr1	+	34342501	34342612	34341910	34342113	34345608	34345732	10697	154199238256	526659714735	129207140153	736735744838	-2	-1	1.35e-06	0.00164828	0.128,0.131,0.143,0.148	0.081,0.123,0.086,0.084	0.044
11269	ENSMUSG00000053024	Cntn2	chr1	-	132439052	132439131	132437164	132438531	132441985	132443375	11269	1,2,3,1	1,1,2,1	1,2,4,3	0,0,1,0	-2	-1	4.31e-06	0.00397974	0.333,0.5,0.429,0.333	1.0,1.0,0.667,1.0	-0.518
11874	ENSMUSG00000090272	Mndal	chr1	-	173703141	173703426	173701916	173702038	173707490	173707556	11874	15,31,20,28	1,5,4,4	21,18,20,7	0,1,2,0	-2	-1	0.000207057	0.0492013	0.882,0.756,0.714,0.778	1.0,0.9,0.833,1.0	-0.151
11917	ENSMUSG00000044037	Als2cl	chr9	+	110723363	110723460	110723054	110723228	110723633	110723791	11917	3,2,7,5	1,4,1,1	4,4,11,7	0,0,1,1	-2	-1	9.68e-05	0.0300612	0.6,0.2,0.778,0.714	1.0,1.0,0.846,0.778	-0.333
13314	ENSMUSG00000073792	Alg6	chr4	+	99629770	99629853	99627450	99627539	99630591	99630656	13314	12,14,12,13	0,0,0,0	13,11,16,10	5,3,1,1	-2	-1	3.77e-07	0.000611214	1.0,1.0,1.0,1.0	0.565,0.647,0.889,0.833	0.266
13437	ENSMUSG00000021619	Atg10	chr13	-	91188968	91189107	91170688	91170786	91302335	91302431	13437	54,70,65,69	0,3,1,0	48,84,70,65	3,6,2,6	-2	-1	0.000153791	0.0425115	1.0,0.921,0.97,1.0	0.889,0.875,0.946,0.844	0.084
13735	ENSMUSG00000036180	Gatad2a	chr8	-	70403302	70403404	70388428	70388686	70448592	70448883	13735	45,91,81,55	0,1,0,1	50,55,71,64	5,4,2,2	-2	-1	9.41e-05	0.0297	1.0,0.978,1.0,0.965	0.833,0.873,0.947,0.941	0.087
13771	ENSMUSG00000097462	9530026P05Rik	chr6	+	93054220	93054350	92917558	92917790	93169089	93169184	13771	1,3,4,8	0,2,0,1	1,1,3,4	1,3,1,3	-2	-1	0.000173822	0.0454354	1.0,0.429,1.0,0.8	0.333,0.143,0.6,0.4	0.438
13792	ENSMUSG00000097462	9530026P05Rik	chr6	+	93247837	93248124	93215150	93215325	93248637	93248735	13792	2,2,5,3	0,1,1,0	2,2,1,5	2,1,3,0	-2	-1	0.000202382	0.0491296	1.0,0.5,0.714,1.0	0.333,0.5,0.143,1.0	0.309
14224	ENSMUSG00000022607	Ptk2	chr15	-	73231874	73232186	73214981	73215208	73264192	73264296	14224	3,2,8,8	1,1,2,0	2,1,1,1	2,1,6,2	-2	-1	5.09e-06	0.00438362	0.6,0.5,0.667,1.0	0.333,0.333,0.077,0.2	0.456
14490	ENSMUSG00000031835	Mbtps1	chr8	-	120276296	120276445	120274138	120274624	120285384	120285466	14490	2,4,2,1	42,64,75,74	7,6,10,4	60,42,65,47	-2	-1	0.000161926	0.0434902	0.023,0.03,0.013,0.007	0.055,0.067,0.071,0.041	-0.04
14602	ENSMUSG00000041482	Piezo2	chr18	-	63178447	63178615	63175503	63175911	63183602	63183769	14602	281369295329	103125109106	397429414415	73,115,110,92	-2	-1	0.000207875	0.0492013	0.577,0.596,0.575,0.608	0.731,0.651,0.653,0.693	-0.093
15198	ENSMUSG00000030706	Mrpl48	chr7	-	100214400	100214634	100201785	100201888	100220458	100220496	15198	4,4,5,3	4,1,3,0	3,6,4,6	1,0,0,1	-2	-1	1.14e-05	0.0072042	0.333,0.667,0.455,1.0	0.6,1.0,1.0,0.75	-0.224
15933	ENSMUSG00000050144	Slc25a44	chr3	-	88323294	88323422	88317804	88320204	88327807	88328445	15933	75,69,69,67	0,0,0,3	76,58,103,53	2,1,9,3	-2	-1	0.000157109	0.0430901	1.0,1.0,1.0,0.918	0.95,0.967,0.851,0.898	0.063
16196	ENSMUSG00000025616	Usp16	chr16	+	87272304	87272361	87271469	87271561	87273601	87273775	16196	57,79,81,70	1,3,1,3	63,75,65,76	5,3,10,12	-2	-1	7.11e-05	0.0246898	0.966,0.929,0.976,0.921	0.863,0.926,0.765,0.76	0.119
16664	ENSMUSG00000079109	Pms2	chr5	+	143848738	143848878	143846781	143846897	143850219	143850306	16664	29,34,45,25	0,0,1,3	27,46,26,36	5,8,4,2	-2	-1	3.54e-05	0.0152252	1.0,1.0,0.957,0.806	0.73,0.742,0.765,0.9	0.156
16665	ENSMUSG00000079109	Pms2	chr5	+	143848743	143848878	143846781	143846897	143850219	143850306	16665	26,30,33,30	0,0,1,3	19,34,27,25	5,8,4,2	-2	-1	1.26e-05	0.00769327	1.0,1.0,0.943,0.833	0.655,0.68,0.771,0.862	0.202
16904	ENSMUSG00000060147	Serpinb6a	chr13	-	34180225	34180334	34115454	34115629	34186448	34186750	16904	16,25,19,17	2,0,0,0	20,13,25,17	2,1,5,3	-2	-1	4.36e-05	0.0179521	0.8,1.0,1.0,1.0	0.833,0.867,0.714,0.739	0.162
16916	ENSMUSG00000021460	Auh	chr13	-	53043138	53043231	52994904	52995100	53073036	53073124	16916	5,4,0,2	0,1,1,0	2,0,0,3	1,2,2,0	-2	-1	2.55e-05	0.0130255	1.0,0.667,0.0,1.0	0.5,0.0,0.0,1.0	0.292
17329	ENSMUSG00000054423	Cadps	chr14	+	9951947	9951959	9947347	9947560	9960530	9960667	17329	149148160128	374429433401	225270262238	411489448455	-2	-1	3.56e-06	0.00354693	0.166,0.147,0.156,0.138	0.215,0.216,0.226,0.207	-0.064
17334	ENSMUSG00000054423	Cadps	chr14	+	9983169	9983238	9980658	9980782	9984104	9984122	17334	127190128169	214200156178	124153167149	270344267300	-2	-1	6.46e-06	0.0048892	0.229,0.322,0.291,0.322	0.187,0.182,0.238,0.199	0.09
17337	ENSMUSG00000054423	Cadps	chr14	+	9984104	9984122	9980658	9980782	9996247	9996354	17337	268244193217	146203149184	308398340345	163155159181	-2	-1	4.94e-05	0.0195003	0.479,0.375,0.393,0.371	0.486,0.562,0.517,0.488	-0.109
17340	ENSMUSG00000054423	Cadps	chr14	+	10001396	10001417	9996247	9996354	10002583	10002740	17340	92,70,85,83	67,104,93,112	145148164172	68,64,96,73	-2	-1	4.99e-09	3.78e-05	0.407,0.252,0.314,0.27	0.516,0.536,0.461,0.541	-0.203
17345	ENSMUSG00000054423	Cadps	chr14	+	10011933	10012080	10003762	10003904	10015443	10015599	17345	504598566584	115156124164	7511031789787	100124127128	-2	-1	2.41e-08	9.14e-05	0.687,0.657,0.695,0.64	0.79,0.806,0.756,0.755	-0.107
17547	ENSMUSG00000055202	Zfp811	chr17	-	33019341	33019421	33017382	33017847	33019785	33019912	17547	4,1,2,1	1,1,2,3	2,8,2,1	0,0,1,1	-2	-1	2.42e-05	0.012564	0.667,0.333,0.333,0.143	1.0,1.0,0.5,0.333	-0.339
17548	ENSMUSG00000055202	Zfp811	chr17	-	33019360	33019421	33014649	33017847	33019785	33019912	17548	4,5,6,4	1,1,2,3	7,10,4,2	0,0,1,1	-2	-1	0.000185143	0.0458258	0.667,0.714,0.6,0.4	1.0,1.0,0.667,0.5	-0.197
17692	ENSMUSG00000020598.17	Nrcam	chr12	+	44591507	44593607	44591507	44591678	44592161	44593607	692	3,7,7,3	0,5,2,3	1,2,0,1	2,5,5,7	148	74	3.83e-12	7.25e-08	0.75,0.714,1.0,0.5	0.0,0.067,0.0,0.0	0.724
18316	ENSMUSG00000048897	Zfp710	chr7	+	79738282	79738380	79736181	79736356	79740082	79741578	18316	7,3,4,2	12,13,19,7	3,0,0,0	9,15,15,11	-2	-1	7.24e-05	0.0247664	0.226,0.103,0.095,0.125	0.143,0.0,0.0,0.0	0.102
18971	ENSMUSG00000028364	Tnc	chr4	-	63902696	63902969	63900887	63901160	63911263	63911536	18971	48,38,56,77	9,10,11,12	7,4,7,6	7,4,7,4	-2	-1	7.32e-06	0.00543236	0.727,0.655,0.718,0.762	0.333,0.333,0.333,0.429	0.358
19469	ENSMUSG00000045102	Poln	chr5	-	34325738	34325787	34307060	34307205	34326733	34326792	19469	11,8,7,13	0,0,0,1	6,11,4,7	1,3,3,7	-2	-1	1.61e-08	7.38e-05	1.0,1.0,1.0,0.867	0.75,0.647,0.4,0.333	0.434
19744	ENSMUSG00000027620	Rbm39	chr2	-	156016016	156016088	156014747	156014942	156018322	156018377	19744	22,28,39,19	4,2,0,6	26,14,28,18	1,1,0,0	-2	-1	5.55e-05	0.0210163	0.733,0.875,1.0,0.613	0.929,0.875,1.0,1.0	-0.146
19866	ENSMUSG00000029146	Snx17	chr5	+	31352549	31352623	31352139	31352257	31352758	31352823	19866	12,6,6,10	102,95,95,96	5,4,3,0	104113133114	-2	-1	6.38e-05	0.0223566	0.056,0.031,0.031,0.05	0.023,0.017,0.011,0.0	0.029
20089	ENSMUSG00000030722	Nfatc2ip	chr7	-	125986783	125986928	125982025	125984311	125989557	125989744	20089	4,7,5,5	2,2,3,3	7,10,10,8	0,2,1,0	-2	-1	3.62e-05	0.0154245	0.5,0.636,0.455,0.455	1.0,0.714,0.833,1.0	-0.375
20399	ENSMUSG00000038831	Ralgps1	chr2	-	33045299	33045351	33036581	33036665	33047783	33047941	20399	2,5,7,4	0,0,0,0	0,1,4,2	3,1,3,2	-2	-1	2.76e-12	7.25e-08	1.0,1.0,1.0,1.0	0.0,0.333,0.4,0.333	0.734
20878	ENSMUSG00000040537	Adam22	chr5	-	8140141	8140252	8137981	8138068	8142339	8142406	20878	130170152147	24,31,20,25	163253223184	13,16,17,21	-2	-1	5.53e-05	0.0210163	0.73,0.733,0.792,0.746	0.862,0.888,0.868,0.814	-0.108
21191	ENSMUSG00000024480	Ap3s1	chr18	+	46921723	46921771	46916825	46916866	46922963	46923064	21191	0,1,0,1	7,5,9,10	5,2,10,0	8,19,13,9	-2	-1	5.86e-05	0.0219553	0.0,0.091,0.0,0.048	0.238,0.05,0.278,0.0	-0.107
21338	ENSMUSG00000063142	Kcnma1	chr14	-	23499267	23499279	23492060	23492147	23501666	23501735	21338	1,1,1,0	41,38,37,26	7,6,4,6	29,25,47,31	-2	-1	2.04e-06	0.00233602	0.012,0.013,0.013,0.0	0.108,0.107,0.041,0.088	-0.076
21354	ENSMUSG00000064307	Lrrc51	chr7	-	101570710	101570773	101569843	101569981	101582956	101583037	21354	8,4,3,3	2,0,1,1	1,0,1,0	0,2,4,3	-2	-1	4.79e-07	0.000697539	0.667,1.0,0.6,0.6	1.0,0.0,0.111,0.0	0.439
21446	ENSMUSG00000033419	Snap91	chr9	-	86675409	86675517	86674519	86674789	86680590	86680752	21446	186275287252	25,26,28,26	198259240267	40,65,58,51	-2	-1	1.48e-07	0.000291864	0.788,0.841,0.837,0.829	0.712,0.666,0.674,0.724	0.13
21625	ENSMUSG00000025104	Hdgfl3	chr7	-	81549421	81549577	81530998	81535831	81555307	81555384	21625	2,2,1,1	2,0,2,3	1,1,2,3	2,0,0,0	-2	-1	6.29e-05	0.0222657	0.333,1.0,0.2,0.143	0.2,1.0,1.0,1.0	-0.381
21864	ENSMUSG00000007035	Msh5	chr17	-	35264089	35264152	35263292	35263414	35264269	35264350	21864	2,3,6,3	0,0,1,0	7,5,7,6	1,4,2,3	-2	-1	2.51e-07	0.000452505	1.0,1.0,0.75,1.0	0.778,0.385,0.636,0.5	0.363
21899	ENSMUSG00000057691	Zfp746	chr6	-	48043362	48043488	48039328	48041883	48044102	48044294	21899	22,24,31,30	0,0,0,1	17,28,23,22	3,1,5,3	-2	-1	1.19e-06	0.00150444	1.0,1.0,1.0,0.938	0.739,0.933,0.697,0.786	0.196
22012	ENSMUSG00000032688	Malt1	chr18	+	65606070	65606228	65603428	65603609	65608203	65608323	22012	11,12,25,16	0,0,0,1	24,9,22,21	5,2,1,2	-2	-1	5.85e-06	0.00471219	1.0,1.0,1.0,0.889	0.706,0.692,0.917,0.84	0.184
22474	ENSMUSG00000041215	Yeats2	chr16	+	19969191	19969310	19959816	19959985	19971658	19971756	22474	17,45,28,23	0,2,0,0	23,33,44,42	9,3,3,2	-2	-1	5.41e-06	0.00454922	1.0,0.918,1.0,1.0	0.561,0.846,0.88,0.913	0.179
22931	ENSMUSG00000069833	Ahnak	chr19	+	9044816	9044965	8978039	8978227	9053939	9054276	22931	25,10,19,13	0,1,0,1	8,18,16,18	0,5,5,3	-2	-1	5.78e-06	0.00471219	1.0,0.833,1.0,0.867	1.0,0.643,0.615,0.75	0.173
23873	ENSMUSG00000023206	Il15ra	chr2	+	11728223	11728421	11723074	11723269	11728906	11728939	23873	9,9,7,9	2,0,0,1	7,8,9,7	2,4,3,4	-2	-1	3.85e-05	0.016186	0.692,1.0,1.0,0.818	0.636,0.5,0.6,0.467	0.327
25036	ENSMUSG00000074247	Dda1	chr8	+	71924684	71924761	71921842	71921969	71927131	71928742	25036	3,2,9,3	1,0,0,0	8,4,3,9	3,1,2,2	-2	-1	1.07e-05	0.0069657	0.6,1.0,1.0,1.0	0.571,0.667,0.429,0.692	0.31
25460	ENSMUSG00000087366	Junos	chr4	+	94953849	94953981	94940766	94941633	95035341	95035437	25460	0,1,3,3	4,1,0,1	7,2,3,1	0,0,0,0	-2	-1	0.000108666	0.0334432	0.0,0.333,1.0,0.6	1.0,1.0,1.0,1.0	-0.517
25708	ENSMUSG00000036641	Ccdc148	chr2	-	58899093	58899197	58893993	58894076	58907527	58907649	25708	2,4,2,6	1,0,0,0	0,3,5,9	2,3,0,2	-2	-1	7.26e-05	0.0247664	0.5,1.0,1.0,1.0	0.0,0.333,1.0,0.692	0.369
26254	ENSMUSG00000023286	Ube2j2	chr4	+	156030711	156030874	156028306	156028607	156033463	156033594	26254	52,65,71,45	21,18,23,18	75,79,86,88	9,15,15,9	-2	-1	6.04e-05	0.0220478	0.553,0.644,0.607,0.556	0.806,0.725,0.741,0.83	-0.185
26463	ENSMUSG00000033157	Abhd10	chr16	-	45560681	45560865	45557886	45557998	45563139	45563318	26463	152144105139	2,1,1,2	106133142145	4,4,6,10	-2	-1	6.05e-05	0.0220478	0.974,0.986,0.981,0.972	0.93,0.943,0.922,0.879	0.06
26793	ENSMUSG00000085316	D330050G23Rik	chr2	+	116734522	116734703	116730697	116730812	116741201	116741317	26793	1,4,3,1	1,1,0,1	0,3,0,2	2,7,1,3	-2	-1	8.45e-05	0.0275963	0.333,0.667,1.0,0.333	0.0,0.176,0.0,0.25	0.477
27299	ENSMUSG00000022822	Abcc5	chr16	-	20237472	20237559	20224491	20224634	20244997	20245103	27299	5,7,3,2	1,0,2,0	4,0,2,2	4,2,0,4	-2	-1	0.000109505	0.0334432	0.714,1.0,0.429,1.0	0.333,0.0,1.0,0.2	0.402
28293	ENSMUSG00000097248	Gm2694	chr8	+	88240436	88240524	88199404	88199588	88248363	88248441	28293	0,3,4,4	2,3,4,3	0,0,1,1	2,4,3,3	-2	-1	2.74e-05	0.0131366	0.0,0.333,0.333,0.4	0.0,0.0,0.143,0.143	0.195
28501	ENSMUSG00000019235	Rps6kl1	chr12	-	85187602	85187650	85187117	85187250	85193636	85193729	28501	38,49,35,49	0,0,0,2	43,46,58,34	1,6,4,1	-2	-1	0.000124296	0.0364892	1.0,1.0,1.0,0.925	0.956,0.793,0.879,0.944	0.088
28542	ENSMUSG00000023010	Tmbim6	chr15	+	99297537	99297752	99290866	99290921	99299460	99299544	28542	30,39,19,28	298399329361	16,12,12,13	258367374327	-2	-1	2.74e-05	0.0131366	0.048,0.047,0.028,0.037	0.03,0.016,0.016,0.019	0.02
28618	ENSMUSG00000030825	Hsd17b14	chr7	+	45215378	45215446	45212338	45212443	45215543	45215625	28618	2,2,2,2	0,0,0,1	0,0,1,1	1,4,2,0	-2	-1	3.13e-10	2.96e-06	1.0,1.0,1.0,0.5	0.0,0.0,0.2,1.0	0.575
28628	ENSMUSG00000027309	Dnaaf9	chr2	-	130619395	130619577	130619176	130619201	130619779	130620253	28628	0,0,0,1	1,1,5,1	2,6,0,2	0,1,1,0	-2	-1	3.28e-08	0.000112984	0.0,0.0,0.0,0.333	1.0,0.75,0.0,1.0	-0.604
28760	ENSMUSG00000038695	Josd2	chr7	+	44120282	44120411	44119835	44119961	44120536	44120600	28760	16,18,14,17	70103103115	6,9,8,5	74,140,116,83	-2	-1	8.32e-05	0.0274122	0.103,0.08,0.064,0.069	0.039,0.031,0.033,0.029	0.046
28825	ENSMUSG00000058056	Palld	chr8	-	61987891	61987942	61986387	61986609	61988719	61988818	28825	2,4,5,5	4,2,1,1	2,1,5,6	0,0,0,1	-2	-1	4.22e-07	0.000638729	0.2,0.5,0.714,0.714	1.0,1.0,1.0,0.75	-0.405
29209	ENSMUSG00000026950	Neb	chr2	-	52075282	52075387	52073743	52073848	52076023	52076128	29209	11,3,2,3	0,0,0,0	24,3,2,1	12,1,2,1	-2	-1	1.25e-11	1.58e-07	1.0,1.0,1.0,1.0	0.5,0.6,0.333,0.333	0.558
29452	ENSMUSG00000062866	Phactr2	chr10	-	13131053	13131065	13129085	13129623	13142716	13142797	29452	15,26,25,19	0,0,0,0	7,23,17,10	2,1,2,3	-2	-1	0.000114517	0.0341477	1.0,1.0,1.0,1.0	0.636,0.92,0.81,0.625	0.252
29613	ENSMUSG00000016664	Pacsin2	chr15	-	83263884	83264007	83263199	83263396	83265962	83266084	29613	218244271258	41,23,28,28	199279317217	37,62,61,53	-2	-1	0.000173967	0.0454354	0.727,0.841,0.829,0.822	0.729,0.692,0.722,0.672	0.101
30353	ENSMUSG00000091329	1700112D23Rik	chr3	-	28826862	28826954	28796253	28796386	28835147	28835270	30353	0,3,1,5	2,4,2,3	1,5,7,3	1,0,1,1	-2	-1	4.61e-05	0.0185653	0.0,0.273,0.2,0.455	0.333,1.0,0.778,0.6	-0.446
30410	ENSMUSG00000020528	Prpsap2	chr11	-	61647407	61647503	61647020	61647171	61652779	61652838	30410	54,81,55,85	8,8,11,13	54,64,66,73	26,18,24,19	-2	-1	0.000194639	0.0478634	0.771,0.835,0.714,0.766	0.509,0.64,0.579,0.658	0.175
30459	ENSMUSG00000034164	Emid1	chr11	-	5059543	5059634	5056264	5056969	5066879	5066924	30459	1,0,0,1	2,1,3,5	4,3,2,4	3,8,1,4	-2	-1	2.16e-05	0.0117844	0.2,0.0,0.0,0.091	0.4,0.158,0.5,0.333	-0.275
30645	ENSMUSG00000044367	Slc16a13	chr11	-	70111020	70111164	70109418	70110156	70111304	70111820	30645	4,12,5,7	0,1,2,0	6,2,5,2	2,4,3,2	-2	-1	1.54e-05	0.00897439	1.0,0.857,0.556,1.0	0.6,0.2,0.455,0.333	0.456
30756	ENSMUSG00000030852	Tacc2	chr7	+	130346256	130346346	130345273	130345414	130352919	130353063	30756	0,0,0,0	8,9,6,6	7,2,3,0	8,6,2,6	-2	-1	4.29e-06	0.00397974	0.0,0.0,0.0,0.0	0.304,0.143,0.429,0.0	-0.219
30800	ENSMUSG00000043323	Fbrsl1	chr5	-	110529466	110529512	110527134	110527459	110534766	110534828	30800	7,9,6,9	0,0,2,0	2,4,9,3	5,1,2,2	-2	-1	2.66e-06	0.00287467	1.0,1.0,0.6,1.0	0.167,0.667,0.692,0.429	0.411
31502	ENSMUSG00000002221	Paxip1	chr5	-	27986419	27986483	27980563	27980677	27988678	27988771	31502	12,11,8,13	1,0,0,1	5,7,9,8	3,3,4,0	-2	-1	6.25e-06	0.0048892	0.857,1.0,1.0,0.867	0.455,0.538,0.529,1.0	0.3
31553	ENSMUSG00000050786	Ccdc126	chr6	+	49316196	49316266	49310856	49311231	49316759	49318512	31553	8,4,5,5	41,55,48,38	12,18,17,23	58,63,46,67	-2	-1	0.000152413	0.0425115	0.089,0.035,0.05,0.062	0.094,0.125,0.156,0.146	-0.071
31748	ENSMUSG00000012114	Med15	chr16	-	17481240	17481360	17473541	17473669	17490932	17491262	31748	2,8,6,7	0,1,0,0	8,9,8,6	2,4,3,4	-2	-1	1.46e-07	0.000291864	1.0,0.8,1.0,1.0	0.667,0.529,0.571,0.429	0.401
31749	ENSMUSG00000012114	Med15	chr16	-	17489408	17489537	17473541	17473669	17490932	17491262	31749	14,24,21,18	0,1,0,0	22,23,24,20	2,4,3,4	-2	-1	7.83e-07	0.00105919	1.0,0.923,1.0,1.0	0.846,0.742,0.8,0.714	0.205
32694	ENSMUSG00000020707	Rnf135	chr11	+	80080049	80080193	80074676	80075081	80084711	80084874	32694	16,29,35,25	1,1,0,0	17,29,30,20	2,2,2,4	-2	-1	0.00015816	0.0430901	0.889,0.935,1.0,1.0	0.81,0.879,0.882,0.714	0.135
32950	ENSMUSG00000026395	Ptprc	chr1	-	138045491	138045632	138044691	138044763	138047757	138047904	32950	5,8,7,3	0,1,2,0	2,1,1,0	1,1,4,1	-2	-1	1.75e-08	7.38e-05	1.0,0.8,0.636,1.0	0.5,0.333,0.111,0.0	0.623
33079	ENSMUSG00000042700	Sipa1l1	chr12	+	82312730	82312799	82216799	82216850	82358122	82358183	33079	8,14,18,13	0,1,1,0	7,22,20,9	5,0,5,1	-2	-1	6.16e-05	0.0222218	1.0,0.875,0.9,1.0	0.412,1.0,0.667,0.818	0.22
33882	ENSMUSG00000101860	Mindy4b-ps	chr3	-	58717138	58717204	58713982	58714053	58717818	58717984	33882	5,9,2,5	0,0,0,2	2,5,6,4	1,6,2,0	-2	-1	3.47e-05	0.0150862	1.0,1.0,1.0,0.556	0.5,0.294,0.6,1.0	0.29
33898	ENSMUSG00000031004	Mki67	chr7	-	135309089	135309215	135307338	135307514	135310494	135310540	33898	15,4,9,3	3,2,2,1	8,3,16,1	2,0,0,0	-2	-1	0.000177627	0.0455724	0.714,0.5,0.692,0.6	0.667,1.0,1.0,1.0	-0.29
34484	ENSMUSG00000032294	Pkm	chr9	+	59570322	59570439	59564522	59564580	59572482	59572649	34484	7,6,3,6	0,1,1,0	2,7,1,0	2,3,1,1	-2	-1	4.87e-06	0.00428914	1.0,0.75,0.6,1.0	0.333,0.538,0.333,0.0	0.536
35081	ENSMUSG00000026150	Mff	chr1	+	82723244	82723277	82719359	82719697	82724803	82724863	35081	67,85,90,85	196279235235	95172111120	192256277223	-2	-1	0.000181712	0.0455724	0.146,0.132,0.161,0.153	0.198,0.251,0.167,0.212	-0.059
35202	ENSMUSG00000107008	Gm2762	chr13	+	53549320	53549431	53548181	53548420	53551934	53552069	35202	1,2,1,1	1,2,1,1	3,4,2,3	1,0,0,0	-2	-1	4.72e-08	0.000137389	0.333,0.333,0.333,0.333	0.6,1.0,1.0,1.0	-0.567
36060	ENSMUSG00000026806	Ddx31	chr2	+	28736774	28736883	28736005	28736049	28737452	28737523	36060	6,4,2,6	13,19,24,22	0,2,1,0	21,33,30,24	-2	-1	4.47e-06	0.00402761	0.188,0.095,0.04,0.12	0.0,0.029,0.016,0.0	0.1
36211	ENSMUSG00000049804	Armcx4	chrX	+	133587896	133587974	133587267	133587386	133588765	133588855	36211	15,36,42,49	4,3,0,3	35,24,40,29	0,0,0,2	-2	-1	0.000201522	0.0491296	0.652,0.857,1.0,0.891	1.0,1.0,1.0,0.879	-0.12
36605	ENSMUSG00000019873	Reep3	chr10	-	66869849	66869892	66857527	66857672	66870377	66870411	36605	1,5,2,1	63,83,111,74	5,13,5,3	65,55,60,73	-2	-1	0.000116134	0.0343593	0.008,0.029,0.009,0.007	0.037,0.106,0.04,0.02	-0.037
37282	ENSMUSG00000057858	Fam204a	chr19	-	60209485	60209736	60208471	60208571	60214741	60215101	37282	10,9,16,16	0,3,1,5	18,11,27,15	1,0,0,1	-2	-1	0.000179429	0.0455724	1.0,0.6,0.889,0.615	0.9,1.0,1.0,0.882	-0.169
37693	ENSMUSG00000037921	Ddx60	chr8	+	62442843	62442968	62441073	62441202	62447409	62447568	37693	10,8,17,16	1,2,5,1	14,8,11,13	0,0,0,0	-2	-1	6.35e-06	0.0048892	0.833,0.667,0.63,0.889	1.0,1.0,1.0,1.0	-0.245
37723	ENSMUSG00000054051	Ercc6	chr14	+	32238903	32239335	32235477	32235556	32248105	32248835	37723	9,4,12,8	5,1,0,2	2,8,11,13	0,2,0,0	-2	-1	7.91e-05	0.0262873	0.474,0.667,1.0,0.667	1.0,0.667,1.0,1.0	-0.215
37883	ENSMUSG00000031629	Cenpu	chr8	+	47023005	47023114	47021644	47021714	47025786	47025865	37883	1,1,5,3	0,0,1,0	0,1,4,1	7,0,2,0	-2	-1	9.5e-05	0.0297224	1.0,1.0,0.714,1.0	0.0,1.0,0.5,1.0	0.303
39230	ENSMUSG00000024505	Dtwd2	chr18	-	49856688	49856881	49833325	49833454	49857179	49857274	39230	8,18,14,5	0,0,2,0	15,8,12,22	1,4,4,1	-2	-1	3.28e-05	0.0148095	1.0,1.0,0.778,1.0	0.882,0.5,0.6,0.917	0.22
39841	ENSMUSG00000031864	Ints10	chr8	+	69277703	69277781	69276841	69276919	69279928	69280153	39841	8,6,13,7	1,3,5,1	12,11,10,3	0,0,1,1	-2	-1	4.08e-05	0.0169881	0.8,0.5,0.565,0.778	1.0,1.0,0.833,0.6	-0.198
39945	ENSMUSG00000034940	Synrg	chr11	+	83877639	83877677	83876074	83876377	83878738	83878816	39945	4,5,6,3	0,1,7,1	7,1,3,2	0,0,2,0	-2	-1	0.00020487	0.0492013	1.0,0.714,0.3,0.6	1.0,1.0,0.429,1.0	-0.204
40377	ENSMUSG00000042626	Shc1	chr3	+	89331496	89331550	89331003	89331123	89331861	89331913	40377	378532463541	16,31,15,27	414479596495	30,32,56,43	-2	-1	0.000181045	0.0455724	0.922,0.896,0.939,0.909	0.873,0.882,0.842,0.852	0.054
40566	ENSMUSG00000058756	Thra	chr11	+	98632183	98632273	98631463	98631513	98644115	98644268	40566	9,13,23,14	1,1,3,4	15,14,14,20	0,0,1,0	-2	-1	3.4e-05	0.0149712	0.818,0.867,0.793,0.636	1.0,1.0,0.875,1.0	-0.19
40806	ENSMUSG00000024397	Aif1	chr17	-	35390389	35390552	35389966	35390169	35390738	35390780	40806	15,50,56,42	1,5,2,2	18,19,46,35	0,0,0,0	-2	-1	0.000183657	0.0457573	0.882,0.833,0.933,0.913	1.0,1.0,1.0,1.0	-0.11
41205	ENSMUSG00000022610	Mapk12	chr15	-	89019779	89019891	89019629	89019659	89021603	89021662	41205	30,30,41,30	8,4,1,4	33,42,37,34	1,0,1,2	-2	-1	7.68e-05	0.0257503	0.652,0.789,0.953,0.789	0.943,1.0,0.949,0.895	-0.151
41784	ENSMUSG00000039473	Ubn1	chr16	+	4871591	4871705	4867931	4868645	4872940	4873228	41784	5,5,6,3	19,29,24,29	0,1,0,1	22,13,13,11	-2	-1	5.98e-05	0.0220478	0.116,0.079,0.111,0.049	0.0,0.037,0.0,0.043	0.069
42344	ENSMUSG00000028530	Jak1	chr4	-	101054972	101055177	101050979	101051060	101122238	101122420	42344	14,50,18,28	79167130103	9,16,14,6	112140149157	-2	-1	4.67e-08	0.000137389	0.081,0.13,0.065,0.12	0.039,0.054,0.045,0.019	0.06
42901	ENSMUSG00000028176	Lrrc7	chr3	-	158118766	158118842	158058901	158059104	158158328	158158426	42901	2,5,2,6	4,2,1,1	3,9,6,7	0,0,2,0	-2	-1	5.21e-07	0.000730141	0.2,0.556,0.5,0.75	1.0,1.0,0.6,1.0	-0.398
43278	ENSMUSG00000028573	Fggy	chr4	+	95688793	95688901	95657662	95657766	95725821	95725896	43278	14,5,4,2	0,0,0,1	4,5,3,4	2,4,0,9	-2	-1	3.87e-07	0.000611214	1.0,1.0,1.0,0.5	0.5,0.385,1.0,0.182	0.358
43289	ENSMUSG00000036435	Exoc1	chr5	+	76688593	76688614	76685544	76685704	76689897	76690085	43289	67,84,104,81	12,11,27,13	94,113,89,95	6,5,10,3	-2	-1	1e-05	0.00676544	0.736,0.792,0.658,0.757	0.887,0.919,0.817,0.941	-0.155
43963	ENSMUSG00000032551	1110059G10Rik	chr9	-	122777989	122778134	122774153	122777173	122779869	122780065	43963	95,108,120,97	1,1,0,1	101125114109	5,5,1,8	-2	-1	2.69e-05	0.0131366	0.979,0.982,1.0,0.98	0.91,0.926,0.983,0.872	0.063
44158	ENSMUSG00000005893	Nr2c2	chr6	+	92082262	92082346	92068370	92068723	92116760	92116871	44158	14,8,14,11	4,3,1,1	15,13,8,17	1,0,0,2	-2	-1	0.00013306	0.0384655	0.636,0.571,0.875,0.846	0.882,1.0,1.0,0.81	-0.191
44238	ENSMUSG00000029560	Snx8	chr5	-	140339187	140339268	140338789	140338950	140341714	140341836	44238	39,56,65,68	0,1,2,1	53,62,67,57	7,11,0,4	-2	-1	1.53e-05	0.00897439	1.0,0.966,0.942,0.971	0.791,0.738,1.0,0.877	0.118
44350	ENSMUSG00000031626	Sorbs2	chr8	+	46098797	46098889	45960844	45960994	46111839	46111978	44350	0,1,3,2	2,1,2,0	2,3,5,1	0,1,1,0	-2	-1	0.000206695	0.0492013	0.0,0.333,0.429,1.0	1.0,0.6,0.714,1.0	-0.388
44360	ENSMUSG00000031626	Sorbs2	chr8	+	46236579	46236663	46235838	46235997	46238305	46238362	44360	4,7,8,3	1,3,3,0	3,6,5,7	1,0,0,0	-2	-1	0.000159606	0.0431733	0.667,0.538,0.571,1.0	0.6,1.0,1.0,1.0	-0.206
44588	ENSMUSG00000021541	Trpc7	chr13	-	56979098	56979263	56970237	56970454	57008702	57008885	44588	0,7,0,2	1,2,3,1	2,2,2,1	0,0,0,0	-2	-1	6.92e-08	0.000187152	0.0,0.636,0.0,0.5	1.0,1.0,1.0,1.0	-0.716
44635	ENSMUSG00000098243	Gm4258	chr1	+	137858652	137858777	137826335	137826523	137927929	137928122	44635	3,6,4,9	0,0,0,0	11,13,9,3	0,4,2,3	-2	-1	3.39e-06	0.00346487	1.0,1.0,1.0,1.0	1.0,0.619,0.692,0.333	0.339
44890	ENSMUSG00000025930	Msc	chr1	-	14824729	14824766	14823969	14824549	14825453	14825577	44890	0,2,0,2	1,5,13,4	4,5,6,2	3,5,8,3	-2	-1	0.000112526	0.0338202	0.0,0.167,0.0,0.2	0.4,0.333,0.273,0.25	-0.222
45478	ENSMUSG00000055897	Ppp4r1l-ps	chr2	-	173441382	173441480	173436768	173438980	173501115	173501160	45478	14,13,13,8	5,1,2,2	8,11,7,15	1,0,1,0	-2	-1	7.51e-05	0.0254073	0.583,0.867,0.765,0.667	0.8,1.0,0.778,1.0	-0.174
45491	ENSMUSG00000055897	Ppp4r1l-ps	chr2	-	173450525	173450672	173437890	173438980	173501115	173501160	45491	4,8,4,16	5,1,2,2	6,6,13,6	1,0,1,0	-2	-1	1.24e-05	0.00767008	0.286,0.8,0.5,0.8	0.75,1.0,0.867,1.0	-0.308
45498	ENSMUSG00000055897	Ppp4r1l-ps	chr2	-	173457275	173457369	173438832	173438980	173501115	173501158	45498	18,15,8,23	5,1,2,2	9,19,14,17	1,0,1,0	-2	-1	0.000110494	0.0334751	0.643,0.882,0.667,0.852	0.818,1.0,0.875,1.0	-0.162
45715	ENSMUSG00000027750	Postn	chr3	+	54293091	54293175	54292628	54292706	54296759	54296801	45715	190270322328	63,61,97,79	139157168139	18,23,15,12	-2	-1	1.09e-08	6.9e-05	0.601,0.689,0.624,0.675	0.794,0.773,0.848,0.853	-0.17
45776	ENSMUSG00000074151	Nlrc5	chr8	+	95172685	95172761	95160983	95161061	95186319	95186427	45776	3,7,15,8	3,1,1,3	6,5,6,9	2,0,0,0	-2	-1	3.29e-05	0.0148095	0.333,0.778,0.882,0.571	0.6,1.0,1.0,1.0	-0.259
46365	ENSMUSG00000022307	Oxr1	chr15	+	41712065	41712146	41694353	41694525	41713854	41713980	46365	133171154182	41,42,50,47	236280246256	38,41,50,41	-2	-1	0.000142298	0.0408244	0.619,0.671,0.606,0.659	0.756,0.773,0.711,0.757	-0.111
46771	ENSMUSG00000020620	Abca8b	chr11	-	109872503	109872605	109868595	109868699	109886437	109886569	46771	55,58,62,61	2,4,5,4	46,69,52,55	1,1,0,0	-2	-1	2.13e-05	0.0117844	0.932,0.879,0.861,0.884	0.958,0.972,1.0,1.0	-0.094
47020	ENSMUSG00000021258	Ccnk	chr12	+	108148435	108148467	108145837	108146139	108152634	108152881	47020	14,14,18,11	0,0,0,2	17,12,11,20	1,6,1,2	-2	-1	3.32e-05	0.0148095	1.0,1.0,1.0,0.733	0.895,0.5,0.846,0.833	0.165
47210	ENSMUSG00000060798	Intu	chr3	+	40618689	40618775	40608135	40608683	40627000	40627204	47210	13,9,11,15	0,0,1,0	13,20,16,7	4,6,1,0	-2	-1	2.47e-06	0.00274871	1.0,1.0,0.846,1.0	0.619,0.625,0.889,1.0	0.178
47217	ENSMUSG00000027966	Col11a1	chr3	+	113888509	113888662	113888165	113888282	113888849	113888942	47217	0,1,3,3	22,37,37,46	5,8,6,10	31,36,28,46	-2	-1	2.93e-05	0.0138676	0.0,0.013,0.039,0.032	0.075,0.1,0.097,0.098	-0.072
47385	ENSMUSG00000058447	Gm26920	chr7	-	29780515	29780642	29771453	29771564	29786524	29786584	47385	8,5,8,10	6,2,0,1	8,11,8,6	0,0,0,0	-2	-1	1.12e-05	0.00716177	0.4,0.556,1.0,0.833	1.0,1.0,1.0,1.0	-0.303
47455	ENSMUSG00000069601	Ank3	chr10	+	69849801	69849885	69840439	69840821	69851397	69851483	47455	7,14,14,14	137205169211	17,38,22,19	151156174159	-2	-1	2.67e-05	0.0131366	0.025,0.033,0.04,0.032	0.053,0.109,0.059,0.056	-0.037
47659	ENSMUSG00000029647	Pan3	chr5	+	147403745	147403907	147391927	147391998	147424920	147425068	47659	1,6,4,1	34,60,41,40	9,7,18,4	32,37,42,29	-2	-1	9.78e-06	0.00673666	0.014,0.048,0.047,0.012	0.123,0.086,0.176,0.065	-0.082
47660	ENSMUSG00000029647	Pan3	chr5	+	147403745	147403907	147391927	147391998	147439894	147440012	47660	0,3,1,1	1,6,2,0	4,2,11,3	0,0,0,4	-2	-1	1.85e-05	0.0105947	0.0,0.2,0.2,1.0	1.0,1.0,1.0,0.273	-0.468
47694	ENSMUSG00000060538	Tmem219	chr7	-	126496197	126496396	126495920	126496110	126497395	126497425	47694	51,77,75,60	1,1,1,1	62,66,64,79	10,4,1,9	-2	-1	2.77e-06	0.00291112	0.962,0.975,0.974,0.968	0.756,0.892,0.97,0.814	0.112
47695	ENSMUSG00000060538	Tmem219	chr7	-	126496197	126496399	126495920	126496110	126497395	126497448	47695	45,82,74,59	1,1,1,1	59,64,62,67	10,4,1,9	-2	-1	1.76e-06	0.00208214	0.957,0.976,0.974,0.967	0.747,0.889,0.969,0.788	0.12

## Sheet: MXE.MATS.JC
ID	GeneID	geneSymbol	chr	strand	1stExonStart_0base	1stExonEnd	2ndExonStart_0base	2ndExonEnd	upstreamES	upstreamEE	downstreamES	downstreamEE	ID	IJC_SAMPLE_1	SJC_SAMPLE_1	IJC_SAMPLE_2	SJC_SAMPLE_2	IncFormLen	SkipFormLen	PValue	FDR	IncLevel1	IncLevel2	IncLevelDifference
667	ENSMUSG00000058897.19	Col25a1	chr3	+	130268456	130268516	130269241	130269313	130232961	130232988	130270017	130270125	667	3,1,4,1	2,1,4,5	0,0,0,0	8,7,2,1	134	146	1.78043e-07	0.000280062	0.62,0.521,0.521,0.179	0.0,0.0,0.0,0.0	0.46
355	ENSMUSG00000022475.20	Hdac7	chr15	-	97697437	97697525	97698575	97698683	97696104	97696224	97699956	97700006	355	0,0,0,1	2,2,2,4	1,2,6,0	2,5,9,9	148	148	3.79453e-05	0.0298439	0.0,0.0,0.0,0.2	0.333,0.286,0.4,0.0	-0.205
1585	ENSMUSG00000030554.17	Synm	chr7	-	67384207	67386654	67388852	67388923	67379915	67383301	67401551	67401676	1585	57,62,61,71	66,67,80,83	49,96,61,91	33,59,52,53	145	148	8.27859e-05	0.0434074	0.469,0.486,0.438,0.466	0.602,0.624,0.545,0.637	-0.137
863	ENSMUSG00000058392.14	Rrp1b	chr17	+	32272830	32272928	32274078	32274098	32271712	32271801	32274884	32274971	863	2,1,2,4	4,2,1,2	4,4,3,2	0,1,1,1	148	94	0.00018415	0.0665271	0.241,0.241,0.56,0.56	1.0,0.718,0.656,0.56	-0.333
1248	ENSMUSG00000028523.15	Dynlt5	chr4	+	102849691	102849783	102859654	102859779	102837422	102837562	102861337	102861541	1248	2,2,2,1	1,0,1,2	0,1,2,0	1,1,2,1	148	148	0.000211466	0.0665271	0.667,1.0,0.667,0.333	0.0,0.5,0.5,0.0	0.417
216	ENSMUSG00000039458.16	Mtmr12	chr15	+	12233939	12234012	12236103	12236206	12232841	12232987	12238014	12238105	216	8,9,11,5	0,3,0,1	3,4,9,9	2,9,5,1	147	148	0.0002546	0.0667477	1.0,0.751,1.0,0.834	0.602,0.309,0.644,0.901	0.282
672	ENSMUSG00000028100.12	Nudt17	chr3	-	96615099	96615125	96615125	96615202	96614873	96614966	96615307	96615491	672	0,0,1,0	1,3,0,4	1,4,2,2	0,3,4,1	148	100	0.000312925	0.0703187	0.0,0.0,1.0,0.0	1.0,0.474,0.253,0.575	-0.325
22	ENSMUSG00000031105.17	Slc25a14	chrX	+	47712838	47713074	47717012	47717060	47712454	47712705	47718128	47718222	22	20,30,24,13	3,4,1,0	19,26,19,17	5,7,10,3	148	122	0.000969689	0.131138	0.846,0.861,0.952,1.0	0.758,0.754,0.61,0.824	0.178
1349	ENSMUSG00000060261.17	Gtf2i	chr5	-	134301377	134301440	134303392	134303449	134295396	134295510	134308290	134308368	1349	18,12,27,30	5,5,6,11	7,21,23,10	10,20,13,8	131	137	0.00106994	0.131138	0.79,0.715,0.825,0.74	0.423,0.523,0.649,0.567	0.227
1409	ENSMUSG00000004633.18	Chn2	chr6	+	54270022	54270100	54275029	54275135	54267251	54267425	54277057	54277229	1409	9,7,15,4	13,21,21,16	11,13,15,11	12,7,8,8	148	148	0.00115523	0.131138	0.409,0.25,0.417,0.2	0.478,0.65,0.652,0.579	-0.271
666	ENSMUSG00000027674.17	Pex5l	chr3	-	33078844	33078949	33134613	33134685	33069113	33069225	33136964	33137209	666	1,10,5,3	35,45,46,51	5,11,7,16	34,31,34,20	146	148	0.00124991	0.131138	0.028,0.184,0.099,0.056	0.13,0.265,0.173,0.448	-0.162
204	ENSMUSG00000022607.19	Ptk2	chr15	-	73231874	73232186	73236889	73237044	73214981	73215208	73266496	73266593	204	3,2,7,4	0,0,0,0	9,4,5,5	1,2,2,2	148	148	0.00132489	0.131138	1.0,1.0,1.0,1.0	0.9,0.667,0.714,0.714	0.251
305	ENSMUSG00000021458.18	Aopep	chr13	+	63318754	63318861	63338292	63338395	63215928	63216099	63338879	63338987	305	0,1,0,1	8,15,6,1	2,0,3,4	11,12,9,4	148	148	0.00135723	0.131138	0.0,0.062,0.0,0.5	0.154,0.0,0.25,0.5	-0.085
619	ENSMUSG00000022378.15	Cyrib	chr15	-	63828448	63828531	63829433	63829516	63821854	63821976	63842778	63842817	619	3,4,7,6	22,22,30,21	4,1,2,0	17,29,27,39	148	148	0.00138412	0.131138	0.12,0.154,0.189,0.222	0.19,0.033,0.069,0.0	0.098
1180	ENSMUSG00000031075.20	Ano1	chr7	-	144172585	144172657	144173211	144173223	144168586	144168661	144175404	144175487	1180	3,0,2,2	7,9,4,7	0,0,2,0	2,6,5,6	86	146	0.00139673	0.131138	0.421,0.0,0.459,0.327	0.0,0.0,0.404,0.0	0.201
121	ENSMUSG00000073433.12	Arhgdig	chr17	-	26418743	26418802	26418988	26419072	26418586	26418650	26419164	26419344	121	73,67,66,89	3,1,1,1	64,74,79,75	2,2,12,3	148	133	0.0014734	0.131138	0.956,0.984,0.983,0.988	0.966,0.971,0.855,0.957	0.041
1774	ENSMUSG00000115432.2	D130009I18Rik	chr14	+	104967534	104968266	105099816	105099919	104876559	104876834	105104601	105105518	1774	8,10,6,3	6,8,3,11	0,1,3,1	6,6,3,7	148	148	0.00160851	0.131138	0.571,0.556,0.667,0.214	0.0,0.143,0.5,0.125	0.31
1260	ENSMUSG00000028411.16	Aptx	chr4	-	40695376	40695423	40697216	40697353	40694851	40695136	40702723	40702914	1260	0,1,0,2	8,21,16,13	2,4,3,1	12,13,18,10	148	121	0.00163053	0.131138	0.0,0.037,0.0,0.112	0.12,0.201,0.12,0.076	-0.092
851	ENSMUSG00000041570.15	Camsap2	chr1	-	136225479	136225563	136232032	136232194	136221017	136221159	136252474	136252734	851	29,48,57,36	5,8,1,3	38,37,33,25	8,7,10,10	148	148	0.00166561	0.131138	0.853,0.857,0.983,0.923	0.826,0.841,0.767,0.714	0.117
202	ENSMUSG00000022607.19	Ptk2	chr15	-	73202697	73202864	73214981	73215208	73197597	73197685	73263607	73263729	202	2,7,9,7	11,24,24,18	0,3,2,1	10,17,16,11	148	148	0.00172462	0.131138	0.154,0.226,0.273,0.28	0.0,0.15,0.111,0.083	0.147
67	ENSMUSG00000024589.19	Nedd4l	chr18	+	65305986	65306106	65307115	65307313	65298642	65298717	65311989	65312067	67	3,4,3,3	23,56,46,41	10,7,4,11	32,37,49,33	148	148	0.00181282	0.131138	0.115,0.067,0.061,0.068	0.238,0.159,0.075,0.25	-0.103
631	ENSMUSG00000043323.18	Fbrsl1	chr5	-	110529466	110529512	110543910	110543940	110527134	110527459	110563895	110563931	631	1,1,0,0	0,2,1,1	3,1,2,1	2,4,1,4	104	120	0.0018341	0.131138	1.0,0.366,0.0,0.0	0.634,0.224,0.698,0.224	-0.103
670	ENSMUSG00000036138.17	Acaa1a	chr9	+	119177986	119178166	119178419	119178475	119177646	119177837	119178557	119178703	670	6,2,7,10	10,8,17,19	1,5,3,2	9,27,22,16	148	130	0.00208026	0.142272	0.345,0.18,0.266,0.316	0.089,0.14,0.107,0.099	0.168
965	ENSMUSG00000038807.20	Rap1gap2	chr11	-	74375712	74375797	74458041	74458077	74332575	74332611	74487707	74487824	965	4,5,1,2	22,27,27,33	1,0,0,3	23,36,34,23	110	148	0.00251982	0.165153	0.197,0.199,0.047,0.075	0.055,0.0,0.0,0.149	0.079
846	ENSMUSG00000026103.15	Gls	chr1	-	52239776	52239810	52243504	52243675	52239013	52239046	52246459	52246518	846	1,3,1,4	0,2,0,0	1,8,5,1	1,1,2,2	148	108	0.00263237	0.165629	1.0,0.523,1.0,1.0	0.422,0.854,0.646,0.267	0.334
1345	ENSMUSG00000049550.18	Clip1	chr5	-	123773236	123773341	123777018	123777051	123768287	123769232	123778556	123778617	1345	2,3,2,0	14,13,8,9	0,0,1,0	4,10,15,10	107	148	0.00302763	0.17682	0.165,0.242,0.257,0.0	0.0,0.0,0.084,0.0	0.145
1109	ENSMUSG00000039068.17	Zzz3	chr3	+	152132913	152134469	152152265	152152326	152128254	152128408	152152435	152152574	1109	20,28,38,22	1,0,0,0	32,26,27,16	1,0,6,2	148	135	0.00307617	0.17682	0.948,1.0,1.0,1.0	0.967,1.0,0.804,0.879	0.075
1642	ENSMUSG00000038685.19	Rtel1	chr2	+	180996801	180996918	180997102	180997345	180996145	180996235	180997443	180997605	1642	0,3,0,0	6,3,5,4	2,1,4,1	3,8,4,1	148	148	0.00314746	0.17682	0.0,0.5,0.0,0.0	0.4,0.111,0.5,0.5	-0.253
135	ENSMUSG00000040732.21	Erg	chr16	-	95170853	95170922	95178159	95178231	95170180	95170237	95179970	95180051	135	1,1,3,4	0,2,2,0	1,2,1,2	3,2,3,2	146	143	0.00334385	0.181375	1.0,0.329,0.595,1.0	0.246,0.495,0.246,0.495	0.36
28	ENSMUSG00000037369.18	Kdm6a	chrX	+	18113213	18113348	18113805	18113961	18112435	18112655	18114508	18114598	28	7,9,12,3	0,4,3,1	5,7,8,3	7,7,5,2	148	148	0.00360112	0.182984	1.0,0.692,0.8,0.75	0.417,0.5,0.615,0.6	0.277
1553	ENSMUSG00000031169.14	Porcn	chrX	-	8067682	8067808	8067896	8067911	8067414	8067515	8069264	8069282	1553	3,3,5,1	8,9,13,10	2,0,2,0	7,6,11,17	89	148	0.00360616	0.182984	0.384,0.357,0.39,0.143	0.322,0.0,0.232,0.0	0.18
596	ENSMUSG00000046709.19	Mapk10	chr5	-	103124220	103124292	103135068	103135140	103114311	103114494	103137485	103137651	596	98,135,98,139	9,14,8,8	87,110,96,98	3,7,3,2	146	146	0.00432007	0.212359	0.916,0.906,0.925,0.946	0.967,0.94,0.97,0.98	-0.041
500	ENSMUSG00000026482.14	Rgl1	chr1	-	152462157	152462366	152499568	152499679	152447348	152447426	152550610	152550774	500	5,7,15,11	29,32,24,28	2,3,3,4	10,29,24,27	148	148	0.00488851	0.232808	0.147,0.179,0.385,0.282	0.167,0.094,0.111,0.129	0.123
1608	ENSMUSG00000052572.20	Dlg2	chr7	+	92066431	92066531	92067295	92067341	92036122	92036198	92076898	92076949	1608	3,1,3,2	22,31,24,9	0,0,0,1	17,15,27,17	148	120	0.00507032	0.232808	0.1,0.025,0.092,0.153	0.0,0.0,0.0,0.046	0.081
299	ENSMUSG00000001542.8	Ell2	chr13	+	75873071	75873119	75894410	75894532	75855829	75855916	75898043	75898207	299	6,3,4,3	12,7,7,8	1,1,3,2	11,21,8,10	122	148	0.00518008	0.232808	0.378,0.342,0.409,0.313	0.099,0.055,0.313,0.195	0.195
1643	ENSMUSG00000038685.19	Rtel1	chr2	+	180996801	180996918	180997120	180997345	180996145	180996235	180997443	180997605	1643	0,3,0,0	5,3,5,5	2,1,4,1	6,9,3,1	148	148	0.00541973	0.236812	0.0,0.5,0.0,0.0	0.25,0.1,0.571,0.5	-0.23
1677	ENSMUSG00000051169.15	Rpusd3	chr6	-	113394807	113394907	113394991	113395036	113394264	113394372	113395770	113395910	1677	2,0,1,1	3,3,4,4	1,1,3,2	1,1,5,0	119	148	0.00571525	0.242976	0.453,0.0,0.237,0.237	0.554,0.554,0.427,1.0	-0.402
870	ENSMUSG00000041757.18	Plekha6	chr1	+	133203549	133203603	133207110	133207191	133202530	133202617	133208076	133208145	870	4,3,5,3	11,22,30,23	5,8,7,14	15,23,18,20	128	148	0.00591205	0.24458	0.296,0.136,0.162,0.131	0.278,0.287,0.31,0.447	-0.149
64	ENSMUSG00000024589.19	Nedd4l	chr18	+	65305345	65305477	65305986	65306106	65298642	65298717	65311989	65312067	64	29,23,41,22	3,4,3,3	21,34,26,36	10,7,4,11	148	148	0.00619908	0.24458	0.906,0.852,0.932,0.88	0.677,0.829,0.867,0.766	0.108
1503	ENSMUSG00000024330.18	Col11a2	chr17	+	34264744	34264822	34266071	34266251	34263792	34263984	34268592	34268652	1503	4,3,1,4	0,0,0,0	1,2,2,7	0,3,2,1	148	148	0.00621946	0.24458	1.0,1.0,1.0,1.0	1.0,0.4,0.5,0.875	0.306
756	ENSMUSG00000046337.18	Fam178b	chr1	-	36603911	36603989	36617599	36617725	36603408	36603563	36624996	36625084	756	18,44,39,29	18,31,26,30	10,24,15,21	23,31,24,27	148	148	0.00638914	0.245125	0.5,0.587,0.6,0.492	0.303,0.436,0.385,0.437	0.154
491	ENSMUSG00000055862.8	Izumo4	chr10	+	80539686	80539762	80539872	80539920	80539563	80539590	80540013	80540028	491	36,31,28,17	7,15,15,12	17,24,15,20	21,16,20,17	148	122	0.00664922	0.249029	0.809,0.63,0.606,0.539	0.4,0.553,0.382,0.492	0.189
93	ENSMUSG00000024059.11	Clip4	chr17	+	72138199	72138334	72141039	72141302	72135501	72135645	72144688	72144753	93	6,13,11,14	17,29,19,18	14,22,19,12	11,17,20,13	148	148	0.00728207	0.266388	0.261,0.31,0.367,0.438	0.56,0.564,0.487,0.48	-0.179
233	ENSMUSG00000021996.17	Esd	chr14	+	74980658	74980778	74982087	74982186	74979453	74979578	74982989	74983157	233	96116115129	77,112,79,90	121183188164	90,98,94,84	148	148	0.00764063	0.273152	0.555,0.509,0.593,0.589	0.573,0.651,0.667,0.661	-0.077
764	ENSMUSG00000040387.17	Klhl32	chr4	-	24632642	24632701	24682054	24682270	24629159	24629352	24708952	24709051	764	1,0,0,1	1,5,2,1	1,3,2,0	0,3,1,2	148	133	0.00823725	0.287938	0.473,0.0,0.0,0.473	1.0,0.473,0.643,0.0	-0.292
1245	ENSMUSG00000030706.18	Mrpl48	chr7	-	100208954	100209124	100214400	100214634	100201785	100201888	100220458	100220496	1245	2,3,2,3	37,46,43,42	0,1,0,0	25,39,31,38	148	148	0.00913666	0.312434	0.051,0.061,0.044,0.067	0.0,0.025,0.0,0.0	0.049
1588	ENSMUSG00000066406.17	Akap13	chr7	+	75329567	75329621	75333141	75333207	75326853	75327227	75334864	75335057	1588	0,1,4,1	15,10,18,13	2,5,4,2	6,14,6,15	128	140	0.00981443	0.32847	0.0,0.099,0.196,0.078	0.267,0.281,0.422,0.127	-0.181
1394	ENSMUSG00000017978.19	Cadps2	chr6	-	23314131	23314206	23320931	23320946	23302429	23302513	23321704	23321852	1394	3,4,0,4	30,35,28,24	0,2,0,2	22,23,29,21	89	148	0.0115529	0.378598	0.143,0.16,0.0,0.217	0.0,0.126,0.0,0.137	0.064
1177	ENSMUSG00000023079.15	Gtf2ird1	chr5	-	134389091	134389129	134391364	134391402	134387841	134387972	134392035	134392228	1177	1,5,4,2	1,1,0,2	2,5,0,6	1,5,4,2	112	112	0.0118784	0.381322	0.5,0.833,1.0,0.5	0.667,0.5,0.0,0.75	0.229
742	ENSMUSG00000063646.19	Jakmip1	chr5	+	37285348	37285402	37285934	37286000	37284720	37284822	37291580	37291649	742	7,2,2,5	16,11,15,8	10,7,9,5	6,5,7,17	128	140	0.0126303	0.39735	0.324,0.166,0.127,0.406	0.646,0.605,0.584,0.243	-0.264
1187	ENSMUSG00000060988.13	Galnt13	chr2	+	54406453	54406693	54622997	54623166	54326328	54326741	54744613	54744780	1187	5,9,5,10	16,27,22,17	3,1,4,3	16,28,11,20	148	148	0.0128995	0.397861	0.238,0.25,0.185,0.37	0.158,0.034,0.267,0.13	0.114
411	ENSMUSG00000069769.14	Msi2	chr11	-	88237878	88237951	88239609	88239764	88230207	88235486	88257610	88257673	411	7,8,8,8	24,23,20,20	11,14,15,10	14,23,24,10	148	147	0.0133517	0.401427	0.225,0.257,0.284,0.284	0.438,0.377,0.383,0.498	-0.161
279	ENSMUSG00000039599.17	Fam149b	chr14	+	20406422	20406565	20408091	20408208	20402771	20402907	20413330	20413518	279	13,17,11,8	3,1,4,3	8,8,11,9	0,1,3,0	148	148	0.0135255	0.401427	0.812,0.944,0.733,0.727	1.0,0.889,0.786,1.0	-0.115
105	ENSMUSG00000024426.18	Atat1	chr17	-	36213247	36213330	36215181	36215227	36212874	36212946	36219454	36219556	105	1,2,2,4	1,2,2,1	3,3,1,6	0,2,1,0	120	148	0.0138911	0.401765	0.552,0.552,0.552,0.831	1.0,0.649,0.552,1.0	-0.178
1637	ENSMUSG00000055320.19	Tead1	chr7	+	112441094	112441157	112441246	112441309	112438622	112438687	112455259	112455271	1637	1,1,4,2	3,7,7,5	0,1,1,1	2,1,1,4	137	137	0.0140477	0.401765	0.25,0.125,0.364,0.286	0.0,0.5,0.5,0.2	-0.044
1523	ENSMUSG00000028478.19	Clta	chr4	+	44030214	44030268	44031399	44031435	44025448	44025560	44032400	44032846	1523	122153112107	142166128139	79,103,95,98	105160164151	128	110	0.0147053	0.413063	0.425,0.442,0.429,0.398	0.393,0.356,0.332,0.358	0.064
1365	ENSMUSG00000027651.17	Rprd1b	chr2	+	157900571	157900747	157912480	157912576	157892006	157892133	157916849	157920127	1365	8,9,14,10	2,1,0,0	12,10,15,19	2,4,1,1	148	148	0.0162404	0.44671	0.8,0.9,1.0,1.0	0.857,0.714,0.938,0.95	0.06
771	ENSMUSG00000054484.15	Tmem62	chr2	+	120823958	120824118	120826886	120827000	120820811	120820967	120829554	120829639	771	8,13,9,4	23,20,20,26	17,11,11,12	12,24,13,13	148	148	0.0168823	0.44671	0.258,0.394,0.31,0.133	0.586,0.314,0.458,0.48	-0.186
1311	ENSMUSG00000037259.16	Dzank1	chr2	-	144317992	144318067	144320934	144321062	144312476	144317009	144321524	144321605	1311	8,17,8,4	19,34,22,23	2,4,6,3	16,19,26,24	148	148	0.0169752	0.44671	0.296,0.333,0.267,0.148	0.111,0.174,0.188,0.111	0.115
1675	ENSMUSG00000031078.16	Cttn	chr7	-	144006284	144006395	144008412	144008523	144005763	144005874	144010177	144010232	1675	35,44,48,44	36,30,28,36	41,49,58,69	15,26,33,31	148	148	0.0170392	0.44671	0.493,0.595,0.632,0.55	0.732,0.653,0.637,0.69	-0.11
1580	ENSMUSG00000028559.18	Osbpl9	chr4	-	108990940	108991017	109013851	109013930	108930233	108930346	109029470	109029521	1580	44,54,45,37	2,0,3,5	26,41,43,52	1,0,2,0	148	148	0.0189533	0.470974	0.957,1.0,0.938,0.881	0.963,1.0,0.956,1.0	-0.036
767	ENSMUSG00000071669.15	Snx29	chr16	+	11167769	11167822	11185540	11185665	11165722	11165784	11213082	11213263	767	5,5,6,8	13,19,16,9	7,11,4,10	3,3,11,10	127	148	0.0190318	0.470974	0.309,0.235,0.304,0.509	0.731,0.81,0.298,0.538	-0.255
1012	ENSMUSG00000026743.17	Mllt10	chr2	+	18087321	18087536	18106268	18106323	18075935	18076015	18114592	18114702	1012	1,2,2,1	9,14,9,14	2,8,2,4	14,9,15,8	148	129	0.0193384	0.470974	0.088,0.111,0.162,0.059	0.111,0.437,0.104,0.304	-0.134
405	ENSMUSG00000054423.15	Cadps	chr14	+	9983169	9983238	9984104	9984122	9980658	9980782	9996247	9996354	405	37,35,33,40	53,86,86,77	27,39,31,55	49,61,36,61	143	92	0.0195572	0.470974	0.31,0.208,0.198,0.25	0.262,0.291,0.356,0.367	-0.077
759	ENSMUSG00000034108.7	Ccs	chr19	-	4883368	4883546	4884200	4884338	4882860	4882921	4888858	4888931	759	10,17,19,10	8,13,15,8	18,16,21,9	5,7,4,7	148	148	0.0196688	0.470974	0.556,0.567,0.559,0.556	0.783,0.696,0.84,0.562	-0.161
649	ENSMUSG00000045790.11	Ccdc149	chr5	-	52578073	52578181	52593039	52593078	52563317	52563434	52596400	52596562	649	4,6,10,3	10,7,13,7	3,4,4,0	12,12,12,10	113	148	0.0200334	0.470974	0.344,0.529,0.502,0.36	0.247,0.304,0.304,0.0	0.22
778	ENSMUSG00000024293.17	Esco1	chr18	-	10588438	10588550	10595675	10595875	10585977	10586041	10596338	10596441	778	6,12,3,4	14,11,6,8	8,10,9,8	3,8,4,8	148	148	0.0201461	0.470974	0.3,0.522,0.333,0.333	0.727,0.556,0.692,0.5	-0.247
1609	ENSMUSG00000041617.11	Ccdc74a	chr16	+	17465930	17465990	17467858	17467938	17465471	17465516	17468012	17468069	1609	16,22,21,12	4,3,1,7	10,10,14,14	0,1,3,1	134	148	0.0203809	0.470974	0.815,0.89,0.959,0.654	1.0,0.917,0.838,0.939	-0.094
307	ENSMUSG00000015937.16	Macroh2a1	chr13	-	56236064	56236155	56237570	56237670	56232008	56232098	56243936	56244047	307	6,8,21,6	18,13,12,22	19,18,23,22	15,10,22,14	148	148	0.0206594	0.470974	0.25,0.381,0.636,0.214	0.559,0.643,0.511,0.611	-0.211
1102	ENSMUSG00000052726.17	Kcnt2	chr1	+	140411862	140411971	140435437	140435587	140377933	140378042	140437121	140437351	1102	5,1,4,1	3,1,6,2	0,4,8,1	2,0,3,0	148	148	0.0223083	0.5013	0.625,0.5,0.4,0.333	0.0,1.0,0.727,1.0	-0.217
747	ENSMUSG00000035392.18	Dennd1a	chr2	-	38026937	38026987	38049818	38049862	37938736	37938806	38133413	38133484	747	5,5,4,9	1,0,0,0	7,9,3,5	2,0,2,2	118	124	0.0233344	0.516972	0.84,1.0,1.0,1.0	0.786,1.0,0.612,0.724	0.179
960	ENSMUSG00000004110.18	Cacna1e	chr1	-	154291806	154291903	154293695	154293792	154289721	154289827	154296773	154296901	960	1,1,0,1	0,3,2,2	4,0,1,2	3,5,1,3	148	148	0.0237124	0.517858	1.0,0.25,0.0,0.333	0.571,0.0,0.5,0.4	0.028
1337	ENSMUSG00000109865.2	Hspa14	chr2	-	3503530	3503636	3503773	3503822	3502084	3502175	3512051	3512134	1337	4,12,11,4	15,25,22,16	18,12,14,13	7,21,19,22	123	148	0.0242686	0.517858	0.243,0.366,0.376,0.231	0.756,0.407,0.47,0.416	-0.208
1501	ENSMUSG00000024330.18	Col11a2	chr17	+	34264744	34264822	34265413	34265476	34263792	34263984	34266071	34266251	1501	4,2,1,4	0,1,0,2	1,2,2,7	3,1,0,2	148	137	0.024362	0.517858	1.0,0.649,1.0,0.649	0.236,0.649,1.0,0.764	0.162
1486	ENSMUSG00000047766.16	Lrrc49	chr9	-	60528851	60528999	60556762	60556824	60522281	60522460	60573571	60573715	1486	20,28,28,24	117148180122	17,28,29,31	104,110,101,80	136	148	0.0248164	0.520483	0.157,0.171,0.145,0.176	0.151,0.217,0.238,0.297	-0.064
316	ENSMUSG00000024268.17	Celf4	chr18	-	25624137	25624281	25629278	25629359	25619850	25620022	25630521	25630587	316	9,19,10,14	5,5,3,3	8,20,17,12	8,9,11,9	148	148	0.0258416	0.534853	0.643,0.792,0.769,0.824	0.5,0.69,0.607,0.571	0.165
1853	ENSMUSG00000039697.17	Ncoa7	chr10	-	30598641	30598862	30647715	30647836	30580596	30580676	30678824	30679103	1853	17,7,18,21	38,52,38,30	13,29,21,22	13,39,35,32	148	148	0.0270061	0.551696	0.309,0.119,0.321,0.412	0.5,0.426,0.375,0.407	-0.137
1156	ENSMUSG00000032028.16	Nxpe2	chr9	-	48234340	48234402	48237390	48238121	48231814	48232030	48250813	48250922	1156	0,0,1,1	1,1,1,0	4,0,0,3	0,4,1,1	148	136	0.0275199	0.554985	0.0,0.0,0.479,1.0	1.0,0.0,0.0,0.734	-0.064
814	ENSMUSG00000053332.14	Gas5	chr1	+	160865074	160865607	160865794	160865842	160864857	160864885	160866026	160866103	814	3,1,4,1	23,32,41,32	2,10,2,4	24,31,40,15	148	122	0.0281889	0.555614	0.097,0.025,0.074,0.025	0.064,0.21,0.04,0.18	-0.068
827	ENSMUSG00000023206.17	Il15ra	chr2	+	11724823	11724916	11728223	11728421	11723074	11723269	11728906	11728939	827	0,3,5,1	2,1,1,0	1,0,1,2	1,1,1,2	148	148	0.0282576	0.555614	0.0,0.75,0.833,1.0	0.5,0.0,0.5,0.5	0.271
1757	ENSMUSG00000032355.17	Mlip	chr9	-	77097953	77098019	77124258	77124330	77088633	77088678	77146673	77147066	1757	1,5,2,2	6,14,10,5	0,2,2,0	3,5,8,8	146	140	0.0287107	0.557554	0.138,0.255,0.161,0.277	0.0,0.277,0.193,0.0	0.09
427	ENSMUSG00000006127.10	Inpp5k	chr11	+	75536253	75536443	75537611	75537749	75529962	75530391	75538018	75538102	427	23,27,26,22	14,13,21,10	13,12,23,14	18,14,19,13	148	148	0.0298477	0.566853	0.622,0.675,0.553,0.688	0.419,0.462,0.548,0.519	0.148
1292	ENSMUSG00000042662.17	Dusp15	chr2	-	152788207	152788257	152790957	152791040	152787346	152787421	152792540	152792574	1292	38,75,60,38	24,63,37,26	28,40,34,32	27,43,42,27	148	124	0.0299103	0.566853	0.57,0.499,0.576,0.55	0.465,0.438,0.404,0.498	0.098
1830	ENSMUSG00000039607.18	Rbms3	chr9	-	116548383	116548490	116634480	116634560	116524887	116524934	116651806	116651874	1830	83,75,75,58	67,79,62,58	45,78,77,87	35,52,48,57	148	148	0.0304691	0.57057	0.553,0.487,0.547,0.5	0.562,0.6,0.616,0.604	-0.074
542	ENSMUSG00000040537.18	Adam22	chr5	-	8137981	8138068	8140141	8140252	8136593	8136623	8142339	8142406	542	61,74,76,63	7,10,13,13	46,69,50,43	9,14,11,22	148	148	0.0320254	0.586495	0.897,0.881,0.854,0.829	0.836,0.831,0.82,0.662	0.078
1270	ENSMUSG00000060227.16	Golm2	chr2	+	121737178	121737259	121741279	121741378	121736410	121736552	121742351	121742522	1270	30,25,21,35	43,44,38,38	18,23,27,22	12,22,20,28	148	148	0.032373	0.586495	0.411,0.362,0.356,0.479	0.6,0.511,0.574,0.44	-0.129
1778	ENSMUSG00000032228.17	Tcf12	chr9	-	71913982	71914044	71922919	71922993	71907697	71907800	72016957	72017030	1778	10,23,26,7	1,6,0,0	14,20,28,18	1,0,0,0	148	136	0.0324381	0.586495	0.902,0.779,1.0,1.0	0.928,1.0,1.0,1.0	-0.062
1165	ENSMUSG00000038860.16	Garnl3	chr2	-	32954015	32954090	32994864	32995035	32944180	32944269	33021602	33021662	1165	2,0,0,1	17,26,19,24	3,0,2,2	8,21,22,13	148	148	0.0333108	0.59543	0.105,0.0,0.0,0.04	0.273,0.0,0.083,0.133	-0.086
973	ENSMUSG00000041670.20	Rims1	chr1	-	22669492	22669561	22766010	22766091	22635451	22635665	22844641	22844805	973	0,0,1,3	2,1,11,9	1,2,4,2	6,10,8,7	148	143	0.0339318	0.599716	0.0,0.0,0.081,0.244	0.139,0.162,0.326,0.216	-0.13
319	ENSMUSG00000039233.13	Tbce	chr13	-	14175694	14175763	14178127	14178281	14174642	14174702	14179727	14179868	319	15,25,15,18	21,22,23,19	17,20,24,19	20,13,12,7	148	143	0.0347637	0.607591	0.408,0.523,0.387,0.478	0.451,0.598,0.659,0.724	-0.159
760	ENSMUSG00000028246.14	Faxc	chr4	+	21948691	21948888	21958443	21958667	21936632	21936768	21982385	21982502	760	27,27,38,22	30,25,21,25	37,37,28,36	17,20,22,16	148	148	0.0361597	0.625046	0.474,0.519,0.644,0.468	0.685,0.649,0.56,0.692	-0.12
161	ENSMUSG00000022708.17	Zbtb20	chr16	+	43013827	43013901	43122931	43122978	42967259	42967306	43283309	43283349	161	5,15,7,5	10,12,13,12	7,14,5,11	2,12,6,5	148	121	0.0372809	0.637422	0.29,0.505,0.306,0.254	0.741,0.488,0.405,0.643	-0.231
1186	ENSMUSG00000020140.16	Lgr5	chr10	-	115314291	115314507	115331074	115331146	115311078	115311150	115338271	115338343	1186	5,4,6,1	4,6,3,2	5,5,3,7	0,3,2,2	146	148	0.0386742	0.647548	0.559,0.403,0.67,0.336	1.0,0.628,0.603,0.78	-0.261
745	ENSMUSG00000035392.18	Dennd1a	chr2	-	38016540	38016660	38026937	38026987	37938736	37938806	38133413	38133484	745	1,0,0,0	4,6,15,5	2,0,2,2	8,10,10,11	124	148	0.0387177	0.647548	0.23,0.0,0.0,0.0	0.23,0.0,0.193,0.178	-0.093
1371	ENSMUSG00000029647.16	Pan3	chr5	+	147403745	147403907	147424920	147425068	147391927	147391998	147439894	147440012	1371	3,2,2,1	12,16,9,11	0,3,1,0	11,13,8,13	148	148	0.0393743	0.647548	0.2,0.111,0.182,0.083	0.0,0.188,0.111,0.0	0.069
168	ENSMUSG00000005899.15	Smpd4	chr16	+	17443583	17443726	17443807	17443883	17441768	17441855	17444293	17444402	168	4,5,6,3	5,10,5,7	8,6,8,7	6,7,2,3	148	148	0.0399318	0.647548	0.444,0.333,0.545,0.3	0.571,0.462,0.8,0.7	-0.228
635	ENSMUSG00000040183.14	Ankrd6	chr4	-	32818604	32818709	32821256	32821334	32817418	32817550	32822152	32822251	635	2,6,7,9	6,15,10,7	4,7,9,9	3,7,6,4	148	148	0.0402567	0.647548	0.25,0.286,0.412,0.562	0.571,0.5,0.6,0.692	-0.213
1205	ENSMUSG00000034573.15	Ptpn13	chr5	+	103689387	103689482	103691273	103691330	103688837	103689252	103698090	103698180	1205	7,10,10,15	2,3,3,6	7,4,9,10	1,9,8,10	148	131	0.0403431	0.647548	0.756,0.747,0.747,0.689	0.861,0.282,0.499,0.47	0.207
632	ENSMUSG00000030590.16	Fam98c	chr7	-	28854040	28854118	28854576	28854782	28853843	28853960	28855099	28855234	632	13,6,5,7	6,7,8,13	1,7,4,4	7,11,13,9	148	148	0.0419349	0.665105	0.684,0.462,0.385,0.35	0.125,0.389,0.235,0.308	0.206
1387	ENSMUSG00000038665.16	Dgki	chr6	-	37111188	37111284	37126483	37126592	37074486	37074561	37276497	37276909	1387	48,77,61,66	57,59,76,83	39,60,52,28	57,74,72,79	148	148	0.0422826	0.665105	0.457,0.566,0.445,0.443	0.406,0.448,0.419,0.262	0.094
481	ENSMUSG00000074776.5	Gm10754	chr10	-	97588367	97588474	97643349	97643437	97517275	97518520	97758813	97758904	481	8,9,2,2	3,5,0,2	4,9,1,5	6,6,6,5	148	148	0.0434201	0.676236	0.727,0.643,1.0,0.5	0.4,0.6,0.143,0.5	0.307
153	ENSMUSG00000022708.17	Zbtb20	chr16	+	42892786	42892832	43122931	43122978	42845300	42845350	43283309	43283349	153	4,2,6,4	11,10,14,10	3,5,7,4	3,11,5,4	120	121	0.0446572	0.680141	0.268,0.168,0.302,0.287	0.502,0.314,0.585,0.502	-0.22
501	ENSMUSG00000043510.13	Hscb	chr5	-	110982520	110982665	110983840	110983935	110978801	110978849	110984172	110984269	501	8,6,9,5	9,8,11,8	11,5,10,6	6,5,5,4	148	148	0.0450734	0.680141	0.471,0.429,0.45,0.385	0.647,0.5,0.667,0.6	-0.17
1039	ENSMUSG00000032411.16	Tfdp2	chr9	+	96105146	96105251	96114734	96114801	96084183	96084241	96155891	96155995	1039	14,10,10,8	4,17,11,7	12,16,5,7	4,2,6,2	148	141	0.0455653	0.680141	0.769,0.359,0.464,0.521	0.741,0.884,0.443,0.769	-0.181
1711	ENSMUSG00000031684.12	Slc10a7	chr8	+	79257711	79257787	79305347	79305386	79251790	79251927	79389615	79389651	1711	7,6,4,1	8,3,6,2	1,9,6,7	2,3,2,1	148	113	0.0457451	0.680141	0.401,0.604,0.337,0.276	0.276,0.696,0.696,0.842	-0.223
1318	ENSMUSG00000020859.17	Spag9	chr11	+	93970024	93970036	93971565	93971580	93962390	93962512	93972165	93972223	1318	18,31,13,24	3,5,5,13	19,22,30,24	1,8,2,3	86	89	0.0458327	0.680141	0.861,0.865,0.729,0.656	0.952,0.74,0.939,0.892	-0.103
671	ENSMUSG00000027971.17	Ndst4	chr3	+	125231195	125232410	125355071	125355159	125197724	125198156	125364390	125364545	671	13,22,25,13	21,16,24,15	4,14,9,3	23,13,15,9	148	148	0.0479074	0.703051	0.382,0.579,0.51,0.464	0.148,0.519,0.375,0.25	0.161
107	ENSMUSG00000007035.16	Msh5	chr17	-	35261073	35261156	35262704	35262740	35260445	35260491	35263000	35263110	107	0,2,1,0	1,0,1,2	0,1,2,3	2,4,0,2	110	148	0.0483053	0.703051	0.0,1.0,0.574,0.0	0.0,0.252,1.0,0.669	-0.087
611	ENSMUSG00000049122.18	Frmd3	chr4	+	73992281	73992386	74038035	74038114	73931678	73932153	74046435	74046533	611	46,59,46,53	57,90,49,50	56,46,67,38	30,57,38,39	148	148	0.0489943	0.703051	0.447,0.396,0.484,0.515	0.651,0.447,0.638,0.494	-0.097
1479	ENSMUSG00000024072.10	Yipf4	chr17	+	74803584	74803662	74805303	74805417	74800922	74801094	74805965	74806367	1479	61,71,61,50	39,28,63,37	40,48,42,53	44,39,63,43	148	148	0.0491644	0.703051	0.61,0.717,0.492,0.575	0.476,0.552,0.4,0.552	0.104

## Sheet: A5SS.MATS.JC
ID	GeneID	geneSymbol	chr	strand	longExonStart_0base	longExonEnd	shortES	shortEE	flankingES	flankingEE	ID	IJC_SAMPLE_1	SJC_SAMPLE_1	IJC_SAMPLE_2	SJC_SAMPLE_2	IncFormLen	SkipFormLen	PValue	FDR	IncLevel1	IncLevel2	IncLevelDifference
352	ENSMUSG00000034022.9	Cpsf1	chr15	-	76481630	76481930	76481845	76481930	76481388	76481541	352	4,7,7,4	0,0,0,1	1,6,5,5	1,1,2,2	148	74	0.000648935	0.0538353	1.0,1.0,1.0,0.667	0.333,0.75,0.556,0.556	0.368
384	ENSMUSG00000039458.16	Mtmr12	chr15	+	12236103	12236234	12236103	12236206	12238014	12238105	384	7,10,9,8	0,2,0,1	3,8,10,8	2,9,5,1	102	74	1.21101e-05	0.00477139	1.0,0.784,1.0,0.853	0.521,0.392,0.592,0.853	0.32
651	ENSMUSG00000052105.18	Mtcl1	chr17	-	66655213	66655516	66655237	66655516	66653348	66653380	651	4,3,5,1	6,13,14,16	0,2,0,1	10,8,8,19	98	74	0.000183851	0.02858	0.335,0.148,0.212,0.045	0.0,0.159,0.0,0.038	0.136
829	ENSMUSG00000034771.16	Tle2	chr10	+	81422046	81422207	81422046	81422171	81422691	81422762	829	1,4,1,6	1,0,0,0	1,4,3,3	1,5,1,1	110	74	6.19982e-06	0.00407122	0.402,1.0,1.0,1.0	0.402,0.35,0.669,0.669	0.328
891	ENSMUSG00000070000.14	Fcho1	chr8	-	72167522	72167571	72167526	72167571	72167343	72167416	891	4,5,0,1	1,2,5,5	0,0,0,0	1,7,4,4	78	74	1.13271e-05	0.00477139	0.791,0.703,0.0,0.159	0.0,0.0,0.0,0.0	0.413
899	ENSMUSG00000097145.6	9230114K14Rik	chr5	+	52350259	52350938	52350259	52350320	52352142	52352232	899	2,2,7,2	1,0,3,4	1,3,3,2	1,0,1,0	148	74	8.22823e-05	0.0180107	0.5,1.0,0.538,0.2	0.333,1.0,0.6,1.0	-0.174
1099	ENSMUSG00000029267.18	Mtf2	chr5	+	108217027	108217389	108217027	108217229	108228690	108228889	1099	0,7,4,2	1,0,4,2	3,2,2,3	1,0,0,1	148	74	0.000226606	0.0297609	0.0,1.0,0.333,0.333	0.6,1.0,1.0,0.6	-0.384
1193	ENSMUSG00000061028.8	Clasrp	chr7	-	19325014	19325163	19325030	19325163	19324163	19324260	1193	3,6,13,7	1,1,0,0	5,7,7,7	3,1,5,1	90	74	6.80912e-05	0.0167675	0.712,0.831,1.0,1.0	0.578,0.852,0.535,0.852	0.182
1351	ENSMUSG00000049755.15	Zfp672	chr11	-	58213394	58213555	58213425	58213555	58210149	58210416	1351	3,4,7,1	0,3,1,4	3,3,5,1	0,0,0,0	105	74	3.69555e-05	0.0104003	1.0,0.484,0.831,0.15	1.0,1.0,1.0,1.0	-0.384
1354	ENSMUSG00000058656.14	Samd12	chr15	-	53583010	53583140	53583040	53583140	53521745	53521886	1354	13,7,14,13	1,1,4,3	9,17,12,7	0,2,0,0	104	74	0.000301383	0.0330618	0.902,0.833,0.713,0.755	1.0,0.858,1.0,1.0	-0.164
1356	ENSMUSG00000025969.16	Nrp2	chr1	+	62825439	62825475	62825439	62825460	62851692	62851743	1356	2,0,0,1	3,2,5,8	0,5,2,3	4,7,1,4	89	74	0.000734601	0.0564913	0.357,0.0,0.0,0.094	0.0,0.373,0.624,0.384	-0.233
1435	ENSMUSG00000025915.15	Sgk3	chr1	+	9938607	9938913	9938607	9938691	9941854	9941927	1435	1,0,0,0	2,13,8,4	2,4,2,1	3,4,8,6	148	74	0.000305829	0.0330618	0.2,0.0,0.0,0.0	0.25,0.333,0.111,0.077	-0.143
1450	ENSMUSG00000031818.13	Cox4i1	chr8	+	121394960	121395114	121394960	121395094	121396047	121396121	1450	9,6,11,19	395417395433	3,3,0,5	330404346349	94	74	0.000745571	0.0564913	0.018,0.011,0.021,0.033	0.007,0.006,0.0,0.011	0.015
1493	ENSMUSG00000032115.15	Hyou1	chr9	+	44290880	44290973	44290880	44290892	44291809	44291907	1493	0,0,1,0	13,10,15,18	1,1,3,7	13,15,14,13	148	74	0.000179996	0.02858	0.0,0.0,0.032,0.0	0.037,0.032,0.097,0.212	-0.086
1591	ENSMUSG00000030748.10	Il4ra	chr7	+	125163723	125163908	125163723	125163899	125164808	125164896	1591	3,2,4,3	0,0,2,1	3,7,5,2	3,1,3,5	83	74	0.000601222	0.0538353	1.0,1.0,0.641,0.728	0.471,0.862,0.598,0.263	0.294
1931	ENSMUSG00000066892.15	Fbxl12	chr9	-	20553499	20555594	20555490	20555594	20553319	20553392	1931	1,4,1,2	2,0,3,1	2,2,1,2	0,2,0,0	148	74	0.000213769	0.0297609	0.2,1.0,0.143,0.5	1.0,0.333,1.0,1.0	-0.373
2068	ENSMUSG00000051113.10	Fam71e1	chr7	+	44146338	44146488	44146338	44146457	44146926	44147057	2068	0,0,0,1	1,3,1,1	3,2,2,3	0,1,0,0	105	74	1.42442e-13	2.8061e-10	0.0,0.0,0.0,0.413	1.0,0.585,1.0,1.0	-0.793
2092	ENSMUSG00000026127.14	Imp4	chr1	+	34481990	34482185	34481990	34482074	34482458	34482568	2092	0,1,0,2	5,8,5,5	2,4,5,5	9,5,9,9	148	74	0.000146264	0.02858	0.0,0.059,0.0,0.167	0.1,0.286,0.217,0.217	-0.148
2126	ENSMUSG00000048796.8	Cyb561d1	chr3	-	108107942	108108150	108108075	108108150	108107440	108107478	2126	7,9,3,9	1,1,1,0	6,8,3,3	2,1,2,4	148	74	0.00026323	0.0324102	0.778,0.818,0.6,1.0	0.6,0.8,0.429,0.273	0.274
2267	ENSMUSG00000028057.15	Rit1	chr3	+	88633301	88633486	88633301	88633375	88633586	88633778	2267	6,16,7,10	39,36,40,59	8,2,2,1	25,66,39,35	148	74	0.000561605	0.0526839	0.071,0.182,0.08,0.078	0.138,0.015,0.025,0.014	0.055
2376	ENSMUSG00000000148.18	Brat1	chr5	+	140698259	140698656	140698259	140698632	140698807	140698927	2376	1,1,0,0	3,3,8,1	2,2,2,2	2,3,4,5	98	74	0.00031887	0.0330618	0.201,0.201,0.0,0.0	0.43,0.335,0.274,0.232	-0.217
2433	ENSMUSG00000068882.14	Ssb	chr2	+	69691905	69692083	69691905	69692056	69693567	69693659	2433	5,5,5,4	41,34,31,54	0,0,3,2	23,30,43,49	101	74	0.000655862	0.0538353	0.082,0.097,0.106,0.051	0.0,0.0,0.049,0.029	0.064
2536	ENSMUSG00000030083.12	Abtb1	chr6	-	88817819	88817882	88817854	88817882	88817691	88817747	2536	19,21,18,27	1,0,0,0	15,22,34,17	5,2,3,1	109	74	2.46277e-05	0.00808609	0.928,1.0,1.0,1.0	0.671,0.882,0.885,0.92	0.143
2797	ENSMUSG00000097589.10	Dleu2	chr14	-	61885930	61886271	61886066	61886271	61880808	61880904	2797	1,2,3,0	2,1,4,3	5,4,2,4	1,0,0,2	148	74	5.72167e-06	0.00407122	0.2,0.5,0.273,0.0	0.714,1.0,1.0,0.5	-0.56
2891	ENSMUSG00000030615.13	Tmem126a	chr7	-	90101914	90102108	90101936	90102108	90100750	90100865	2891	8,25,25,19	0,0,1,0	21,25,22,23	3,2,3,2	96	74	0.000188599	0.02858	1.0,1.0,0.951,1.0	0.844,0.906,0.85,0.899	0.113
2963	ENSMUSG00000070371.12	Prss36	chr7	-	127533561	127533799	127533681	127533799	127532738	127533004	2963	13,3,9,7	0,4,1,3	6,6,8,6	0,0,1,1	148	74	0.00040754	0.0401427	1.0,0.273,0.818,0.538	1.0,1.0,0.8,0.75	-0.23

## Sheet: A3SS.MATS.JC
ID	GeneID	geneSymbol	chr	strand	longExonStart_0base	longExonEnd	shortES	shortEE	flankingES	flankingEE	ID	IJC_SAMPLE_1	SJC_SAMPLE_1	IJC_SAMPLE_2	SJC_SAMPLE_2	IncFormLen	SkipFormLen	PValue	FDR	IncLevel1	IncLevel2	IncLevelDifference
188	ENSMUSG00000063889.17	Crem	chr18	-	3266355	3268129	3266355	3267732	3273421	3273578	188	8,5,11,10	1,1,2,1	7,8,14,10	2,11,10,5	148	74	0.000417927	0.0363597	0.8,0.714,0.733,0.833	0.636,0.267,0.412,0.5	0.316
382	ENSMUSG00000062743.10	Zfp677	chr17	+	21612722	21612813	21612727	21612813	21604009	21604282	382	2,1,1,2	0,1,0,1	3,2,1,1	2,2,1,2	79	74	0.000105569	0.0143698	1.0,0.484,1.0,0.652	0.584,0.484,0.484,0.319	0.316
458	ENSMUSG00000022844.9	Pdia5	chr16	-	35230663	35230824	35230663	35230805	35231296	35231367	458	2,0,1,2	0,1,2,3	2,1,1,4	1,0,1,0	93	74	0.000306464	0.0297095	1.0,0.0,0.285,0.347	0.614,1.0,0.443,1.0	-0.356
860	ENSMUSG00000021504.15	B4galt7	chr13	+	55751832	55752195	55751932	55752195	55747877	55748005	860	6,15,15,9	3,4,0,2	3,11,11,11	0,1,0,1	148	74	2.11775e-05	0.00479034	0.5,0.652,1.0,0.692	1.0,0.846,1.0,0.846	-0.212
930	ENSMUSG00000002804.5	Nudt14	chr12	-	112901975	112902213	112901975	112902177	112902414	112902479	930	13,7,22,19	2,1,3,4	8,17,12,13	0,2,0,0	110	74	0.000192466	0.0220217	0.814,0.825,0.831,0.762	1.0,0.851,1.0,1.0	-0.155
1213	ENSMUSG00000044328.14	Trp53i13	chr11	-	77399901	77400193	77399901	77400099	77400423	77400552	1213	0,2,0,1	4,3,5,4	1,1,3,8	3,1,7,3	148	74	0.000209246	0.0229023	0.0,0.25,0.0,0.111	0.143,0.333,0.176,0.571	-0.215
1461	ENSMUSG00000029512.12	Ulk1	chr5	-	110938715	110938820	110938715	110938802	110938917	110939063	1461	1,0,1,0	3,7,7,5	1,3,2,2	0,5,2,4	92	74	0.000233702	0.0247797	0.211,0.0,0.103,0.0	1.0,0.326,0.446,0.287	-0.436
1567	ENSMUSG00000002944.16	Cd36	chr5	-	18033772	18033982	18033772	18033979	18034453	18034547	1567	10,6,10,3	3,3,3,0	2,3,4,6	0,0,0,1	77	74	1.9825e-05	0.00479034	0.762,0.658,0.762,1.0	1.0,1.0,1.0,0.852	-0.167
1683	ENSMUSG00000030409.17	Dmpk	chr7	+	18826342	18826557	18826467	18826557	18826132	18826179	1683	2,5,4,4	0,1,1,0	2,4,2,1	1,2,4,4	148	74	4.95916e-07	0.000336528	1.0,0.714,0.667,1.0	0.5,0.5,0.2,0.111	0.518
1684	ENSMUSG00000030409.17	Dmpk	chr7	+	18826467	18826557	18826471	18826557	18826132	18826179	1684	0,1,1,0	5,2,1,2	1,2,8,4	0,2,2,1	78	74	7.87726e-08	0.000100233	0.0,0.322,0.487,0.0	1.0,0.487,0.791,0.791	-0.565
1719	ENSMUSG00000028545.14	Bend5	chr4	+	111290283	111290750	111290365	111290750	111288213	111288347	1719	6,6,7,4	1,1,1,0	2,9,5,6	2,0,2,5	148	74	0.000557717	0.0420519	0.75,0.75,0.778,1.0	0.333,1.0,0.556,0.375	0.253
1857	ENSMUSG00000036502.15	Tmem255a	chrX	-	37313457	37314002	37313457	37313546	37321979	37322069	1857	15,15,18,16	2,1,5,1	11,8,15,5	2,0,0,0	148	74	0.000604165	0.0440888	0.789,0.882,0.643,0.889	0.733,1.0,1.0,1.0	-0.132
1901	ENSMUSG00000024963.13	Dnajc4	chr19	-	6966790	6966955	6966790	6966952	6967048	6967233	1901	4,4,4,8	1,0,0,0	3,3,1,7	3,2,2,1	77	74	1.77883e-05	0.00479034	0.794,1.0,1.0,1.0	0.49,0.59,0.325,0.871	0.38
1951	ENSMUSG00000022678.17	Nde1	chr16	+	14009453	14010782	14009581	14010782	14007950	14008096	1951	0,1,0,2	3,8,5,2	7,3,7,1	5,6,6,2	148	74	3.60107e-05	0.00678803	0.0,0.059,0.0,0.333	0.412,0.2,0.368,0.2	-0.197
2019	ENSMUSG00000032596.15	Uba7	chr9	+	107858588	107858780	107858716	107858780	107858402	107858495	2019	10,5,13,13	1,0,2,0	17,12,11,12	0,5,2,2	148	74	0.00061072	0.0440888	0.833,1.0,0.765,1.0	1.0,0.545,0.733,0.75	0.142
2045	ENSMUSG00000029625.17	Cpsf4	chr5	+	145115567	145115738	145115645	145115738	145114039	145114112	2045	8,3,4,9	2,1,1,0	5,2,1,4	2,2,7,4	148	74	9.7525e-05	0.0143698	0.667,0.6,0.667,1.0	0.556,0.333,0.067,0.333	0.411
2047	ENSMUSG00000029625.17	Cpsf4	chr5	+	145115593	145115738	145115645	145115738	145114039	145114112	2047	4,3,4,3	2,1,1,0	2,1,0,1	2,2,7,4	126	74	1.41392e-06	0.000685349	0.54,0.638,0.701,1.0	0.37,0.227,0.0,0.128	0.538
2073	ENSMUSG00000021140.10	Pcnx	chr12	+	81975015	81975148	81975018	81975148	81964438	81966154	2073	4,2,12,5	2,2,4,3	6,14,5,6	3,0,0,0	77	74	0.000160847	0.0196425	0.658,0.49,0.742,0.616	0.658,1.0,1.0,1.0	-0.288
2104	ENSMUSG00000055204.16	Ankrd17	chr5	-	90426101	90426250	90426101	90426247	90430709	90431462	2104	10,13,9,9	4,0,3,2	10,7,7,12	1,0,0,2	77	74	0.00054059	0.0420519	0.706,1.0,0.742,0.812	0.906,1.0,1.0,0.852	-0.125
2143	ENSMUSG00000055884.9	Fancm	chr12	+	65148293	65148486	65148334	65148486	65146021	65146226	2143	0,1,0,1	3,1,2,3	3,1,2,3	2,3,2,3	115	74	0.000155517	0.0196425	0.0,0.392,0.0,0.177	0.491,0.177,0.392,0.392	-0.221
2163	ENSMUSG00000068917.13	Clk2	chr3	+	89076001	89076230	89076004	89076230	89074341	89074511	2163	4,8,9,7	1,4,4,0	7,10,10,7	0,2,0,0	77	74	2.65572e-05	0.0053005	0.794,0.658,0.684,1.0	1.0,0.828,1.0,1.0	-0.173
2432	ENSMUSG00000025735.14	Rhbdl1	chr17	-	26054250	26054351	26054250	26054327	26054443	26054556	2432	5,6,3,3	0,3,2,2	4,2,3,2	0,0,0,1	98	74	0.000297174	0.0296562	1.0,0.602,0.531,0.531	1.0,1.0,1.0,0.602	-0.234
2745	ENSMUSG00000033124.17	Atg9a	chr1	-	75162833	75163830	75162833	75163582	75164328	75164470	2745	3,5,6,3	26,38,32,15	0,0,2,1	21,21,26,16	148	74	0.000335862	0.0307995	0.055,0.062,0.086,0.091	0.0,0.0,0.037,0.03	0.057
2873	ENSMUSG00000039194.17	Rlbp1	chr7	-	79033681	79033792	79033681	79033710	79034406	79034527	2873	0,1,3,0	2,2,1,3	1,2,1,1	1,1,0,0	148	74	7.28695e-05	0.0112385	0.0,0.2,0.6,0.0	0.333,0.5,1.0,1.0	-0.508
3089	ENSMUSG00000038533.16	Cbfa2t2	chr2	+	154373141	154373332	154373144	154373332	154370756	154370825	3089	6,1,6,5	3,4,0,1	7,5,5,2	0,1,0,0	77	74	0.000366223	0.0326998	0.658,0.194,1.0,0.828	1.0,0.828,1.0,1.0	-0.287
3139	ENSMUSG00000037692.15	Ahdc1	chr4	+	132787986	132788203	132788091	132788203	132782323	132782514	3139	3,1,2,0	0,2,1,3	2,2,3,3	0,0,0,3	148	74	0.00019471	0.0220217	1.0,0.2,0.5,0.0	1.0,1.0,1.0,0.333	-0.408
3370	ENSMUSG00000017418.15	Arl5b	chr2	+	15074630	15074778	15074668	15074778	15072949	15073010	3370	5,12,8,6	1,0,1,0	6,4,13,9	1,2,3,3	112	74	0.000105878	0.0143698	0.768,1.0,0.841,1.0	0.799,0.569,0.741,0.665	0.209
3371	ENSMUSG00000017418.15	Arl5b	chr2	+	15074647	15074778	15074668	15074778	15072949	15073010	3371	1,1,2,2	1,0,1,0	0,0,2,1	1,2,3,3	95	74	8.86237e-08	0.000100233	0.438,1.0,0.609,1.0	0.0,0.0,0.342,0.206	0.625
3450	ENSMUSG00000026925.17	Inpp5e	chr2	-	26291612	26291797	26291612	26291710	26292111	26292235	3450	3,0,0,0	5,8,6,10	3,5,2,2	4,13,5,6	148	74	0.000553826	0.0420519	0.231,0.0,0.0,0.0	0.273,0.161,0.167,0.143	-0.128
3456	ENSMUSG00000029141.17	Slc4a1ap	chr5	+	31705954	31706025	31705957	31706025	31703523	31703610	3456	4,8,14,5	0,4,4,8	4,7,10,6	2,0,0,1	77	74	0.000259111	0.0266413	1.0,0.658,0.771,0.375	0.658,1.0,1.0,0.852	-0.176
3555	ENSMUSG00000026826.14	Nr4a2	chr2	-	57002962	57003301	57002962	57003084	57004729	57005050	3555	0,0,3,1	1,3,2,0	3,3,5,1	2,0,0,2	148	74	0.000493776	0.03989	0.0,0.0,0.429,1.0	0.429,1.0,1.0,0.2	-0.3
3557	ENSMUSG00000042185.15	Nfrkb	chr9	+	31308089	31308433	31308295	31308433	31307618	31307793	3557	3,1,5,2	2,2,4,2	3,7,9,4	0,2,0,1	148	74	1.22088e-05	0.00414246	0.429,0.2,0.385,0.333	1.0,0.636,1.0,0.667	-0.489
3820	ENSMUSG00000015790.17	Surf1	chr2	-	26805607	26805796	26805607	26805781	26805966	26806018	3820	5,5,5,1	8,14,11,17	2,0,1,0	6,11,15,13	89	74	4.49652e-05	0.00802984	0.342,0.229,0.274,0.047	0.217,0.0,0.053,0.0	0.156
3821	ENSMUSG00000015790.17	Surf1	chr2	-	26805607	26805796	26805607	26805781	26806268	26806357	3821	1,3,5,0	6,6,3,3	1,0,0,0	3,4,4,4	89	74	0.000162095	0.0196425	0.122,0.294,0.581,0.0	0.217,0.0,0.0,0.0	0.195
3883	ENSMUSG00000029638.18	Glcci1	chr6	+	8573181	8573298	8573184	8573298	8558499	8558586	3883	2,3,2,5	13,9,10,12	5,8,7,6	4,12,4,3	77	74	0.000437881	0.0371433	0.129,0.243,0.161,0.286	0.546,0.391,0.627,0.658	-0.351
4021	ENSMUSG00000041740.17	Rnf10	chr5	-	115379828	115380120	115379828	115380117	115380451	115380610	4021	16,18,31,16	2,7,2,2	14,30,27,21	0,0,1,3	77	74	0.00066323	0.0468821	0.885,0.712,0.937,0.885	1.0,1.0,0.963,0.871	-0.104
4024	ENSMUSG00000030177.15	Ccdc77	chr6	-	120327167	120327405	120327167	120327351	120330961	120331015	4024	1,1,6,2	0,0,1,0	3,3,2,4	2,2,0,3	128	74	2.39956e-05	0.00508857	1.0,1.0,0.776,1.0	0.464,0.464,1.0,0.435	0.353
4281	ENSMUSG00000063455.17	D630045J12Rik	chr6	-	38113768	38113929	38113768	38113926	38116357	38116404	4281	1,3,6,3	0,0,1,0	3,0,3,3	3,2,4,0	77	74	4.25383e-06	0.00180416	1.0,1.0,0.852,1.0	0.49,0.0,0.419,1.0	0.486
4325	ENSMUSG00000045411.17	2410002F23Rik	chr7	+	43896661	43896840	43896674	43896840	43896210	43896247	4325	1,1,1,1	0,1,0,0	2,1,0,1	2,3,1,0	87	74	5.2406e-05	0.0086265	1.0,0.46,1.0,1.0	0.46,0.221,0.0,1.0	0.445
4510	ENSMUSG00000038346.19	Zfp384	chr6	+	125001376	125001515	125001467	125001515	125000995	125001233	4510	4,3,3,2	0,1,0,0	2,0,0,0	1,3,2,9	148	74	1.8141e-13	6.15526e-10	1.0,0.6,1.0,1.0	0.5,0.0,0.0,0.0	0.775
4515	ENSMUSG00000055805.16	Fmnl1	chr11	+	103084273	103084561	103084276	103084561	103083775	103084028	4515	1,1,4,1	0,3,3,2	1,3,6,2	1,0,0,0	77	74	1.70443e-05	0.00479034	1.0,0.243,0.562,0.325	0.49,1.0,1.0,1.0	-0.34
4669	ENSMUSG00000040987.16	Mill2	chr7	+	18590236	18590606	18590330	18590606	18589864	18590128	4669	0,0,1,0	2,1,2,1	5,4,4,2	1,0,3,2	148	74	1.26682e-07	0.000107458	0.0,0.0,0.2,0.0	0.714,1.0,0.4,0.333	-0.562
4908	ENSMUSG00000073423.11	Zfp414	chr17	+	33848754	33849053	33848770	33849053	33848595	33848672	4908	2,1,6,2	5,2,2,7	0,0,1,0	3,6,4,2	90	74	1.36756e-06	0.000685349	0.247,0.291,0.712,0.19	0.0,0.0,0.171,0.0	0.317
4970	ENSMUSG00000032336.18	Nptn	chr9	+	58557779	58557801	58557791	58557801	58550811	58551085	4970	54,62,64,61	54,93,77,84	50,69,80,61	57,37,38,37	86	74	0.000476594	0.0394411	0.463,0.365,0.417,0.385	0.43,0.616,0.644,0.587	-0.162
5271	ENSMUSG00000041014.18	Nrg3	chr14	-	38098290	38098464	38098290	38098440	38103580	38103708	5271	1,1,3,5	1,6,1,4	1,0,0,1	6,4,4,3	98	74	9.24522e-06	0.00348545	0.43,0.112,0.694,0.486	0.112,0.0,0.0,0.201	0.352
5328	ENSMUSG00000071064.16	Zfp827	chr8	+	79905518	79905708	79905536	79905708	79902461	79902599	5328	1,2,0,0	2,1,1,3	3,3,1,2	2,1,2,0	92	74	0.000323303	0.0304714	0.287,0.617,0.0,0.0	0.547,0.707,0.287,1.0	-0.409
5340	ENSMUSG00000024220.15	Zfp523	chr17	+	28420234	28420414	28420324	28420414	28419981	28420107	5340	6,14,9,13	1,3,1,2	5,15,21,17	0,0,1,1	148	74	0.000688116	0.0476485	0.75,0.7,0.818,0.765	1.0,1.0,0.913,0.895	-0.194
5366	ENSMUSG00000031667.17	Aktip	chr8	-	91857668	91857780	91857668	91857776	91860161	91860400	5366	2,6,1,2	8,2,0,1	1,5,6,3	0,1,0,1	78	74	5.33912e-05	0.0086265	0.192,0.74,1.0,0.655	1.0,0.826,1.0,0.74	-0.245
5580	ENSMUSG00000033419.17	Snap91	chr9	-	86663622	86663772	86663622	86663757	86665352	86665487	5580	47,52,73,48	6,9,2,8	51,63,56,75	2,0,2,2	89	74	1.87058e-05	0.00479034	0.867,0.828,0.968,0.833	0.955,1.0,0.959,0.969	-0.097

## Sheet: RI.MATS.JC
ID	GeneID	geneSymbol	chr	strand	riExonStart_0base	riExonEnd	upstreamES	upstreamEE	downstreamES	downstreamEE	ID	IJC_SAMPLE_1	SJC_SAMPLE_1	IJC_SAMPLE_2	SJC_SAMPLE_2	IncFormLen	SkipFormLen	PValue	FDR	IncLevel1	IncLevel2	IncLevelDifference
46	ENSMUSG00000025207.17	Sema4g	chr19	+	44989606	44991836	44989606	44990657	44990785	44991836	46	1,0,3,4	0,1,0,1	3,5,1,5	2,2,0,3	148	74	0.000982984	0.0496571	1.0,0.0,1.0,0.667	0.429,0.556,1.0,0.455	0.057
119	ENSMUSG00000024560.8	Cxxc1	chr18	+	74352201	74352638	74352201	74352309	74352453	74352638	119	4,11,4,2	6,5,6,8	1,2,2,1	6,10,12,11	148	74	0.000371431	0.0312724	0.25,0.524,0.25,0.111	0.077,0.091,0.077,0.043	0.212
245	ENSMUSG00000073433.12	Arhgdig	chr17	-	26418725	26419344	26418725	26418802	26419164	26419344	245	4,2,6,4	1,0,2,0	4,6,4,1	1,1,4,1	148	74	6.4576e-05	0.00932046	0.667,1.0,0.6,1.0	0.667,0.75,0.333,0.333	0.296
260	ENSMUSG00000025733.18	Rhot2	chr17	-	26058958	26059309	26058958	26059081	26059228	26059309	260	7,15,2,5	8,23,21,17	1,5,0,1	16,21,18,22	148	74	7.59184e-05	0.0104595	0.304,0.246,0.045,0.128	0.03,0.106,0.0,0.022	0.141
351	ENSMUSG00000033032.16	Afap1l1	chr18	-	61876348	61876831	61876348	61876501	61876737	61876831	351	2,6,2,0	3,1,2,1	0,1,0,0	1,2,3,3	148	74	9.23373e-05	0.011733	0.25,0.75,0.333,0.0	0.0,0.2,0.0,0.0	0.283
443	ENSMUSG00000022556.12	Hsf1	chr15	+	76384330	76384536	76384330	76384396	76384466	76384536	443	6,3,9,3	4,2,2,7	0,0,1,3	4,1,4,5	144	74	0.000177816	0.0158518	0.435,0.435,0.698,0.18	0.0,0.0,0.114,0.236	0.35
458	ENSMUSG00000022577.18	Ly6h	chr15	-	75437431	75438108	75437431	75437548	75437980	75438108	458	3,6,5,3	15,15,15,10	1,1,1,1	8,10,13,12	148	74	0.00090903	0.0489917	0.091,0.167,0.143,0.13	0.059,0.048,0.037,0.04	0.087
513	ENSMUSG00000099083.8	Atf7	chr15	-	102455588	102456307	102455588	102455702	102456207	102456307	513	2,3,0,0	6,10,9,8	2,3,5,2	1,5,3,5	148	74	0.000815006	0.0455178	0.143,0.13,0.0,0.0	0.5,0.231,0.455,0.167	-0.27
637	ENSMUSG00000002804.5	Nudt14	chr12	-	112901975	112902479	112901975	112902177	112902414	112902479	637	6,3,12,11	2,1,3,4	4,8,2,6	0,2,0,0	148	74	4.85946e-05	0.00906012	0.6,0.6,0.667,0.579	1.0,0.667,1.0,1.0	-0.305
665	ENSMUSG00000022475.20	Hdac7	chr15	-	97698575	97700006	97698575	97698683	97699956	97700006	665	4,1,3,3	0,0,0,1	1,4,5,1	1,2,6,0	148	74	1.55372e-06	0.000672762	1.0,1.0,1.0,0.6	0.333,0.5,0.294,1.0	0.368
692	ENSMUSG00000020598.17	Nrcam	chr12	+	44591507	44593607	44591507	44591678	44592161	44593607	692	3,7,7,3	0,5,2,3	1,2,0,1	2,5,5,7	148	74	1.20938e-05	0.00407291	1.0,0.412,0.636,0.333	0.2,0.167,0.0,0.067	0.487
711	ENSMUSG00000022580.14	Rhpn1	chr15	+	75585067	75585460	75585067	75585214	75585298	75585460	711	3,0,6,3	4,6,2,6	0,1,1,0	2,4,6,6	148	74	0.000114861	0.0124337	0.273,0.0,0.6,0.2	0.0,0.111,0.077,0.0	0.221
848	ENSMUSG00000059552.14	Trp53	chr11	+	69478197	69479373	69478197	69478458	69479189	69479373	848	1,0,1,2	7,13,7,6	1,5,6,2	4,7,12,3	148	74	0.000388993	0.0318659	0.067,0.0,0.067,0.143	0.111,0.263,0.2,0.25	-0.137
1043	ENSMUSG00000070000.14	Fcho1	chr8	-	72161569	72162029	72161569	72161734	72161973	72162029	1043	2,7,5,4	4,0,3,2	1,1,1,0	2,0,3,1	148	74	0.000772145	0.0450072	0.2,1.0,0.455,0.5	0.2,1.0,0.143,0.0	0.203
1069	ENSMUSG00000038828.14	Tmem214	chr5	+	31032194	31033230	31032194	31032312	31033133	31033230	1069	2,2,1,1	7,21,8,8	5,3,5,4	7,8,9,5	148	74	0.000936821	0.0489917	0.125,0.045,0.059,0.059	0.263,0.158,0.217,0.286	-0.159
1289	ENSMUSG00000028453.11	Fancg	chr4	-	43003226	43003932	43003226	43003344	43003782	43003932	1289	2,1,2,4	5,6,2,6	2,0,0,0	4,4,6,9	148	74	0.000660474	0.0415945	0.167,0.077,0.333,0.25	0.2,0.0,0.0,0.0	0.157
1387	ENSMUSG00000032596.15	Uba7	chr9	+	107858402	107858780	107858402	107858495	107858716	107858780	1387	12,6,12,12	1,0,2,0	12,10,10,12	0,5,2,2	148	74	0.000510584	0.0348315	0.857,1.0,0.75,1.0	1.0,0.5,0.714,0.75	0.161
1404	ENSMUSG00000029625.17	Cpsf4	chr5	+	145114039	145115738	145114039	145114112	145115645	145115738	1404	7,7,6,6	2,1,1,0	7,7,1,3	2,2,7,4	148	74	0.000493809	0.0348315	0.636,0.778,0.75,1.0	0.636,0.636,0.067,0.273	0.388
1479	ENSMUSG00000063884.7	Ptcd3	chr6	-	71860427	71861609	71860427	71860586	71861523	71861609	1479	5,1,6,2	1,0,0,0	2,2,4,2	2,2,1,2	148	74	5.42743e-07	0.000411264	0.714,1.0,1.0,1.0	0.333,0.333,0.667,0.333	0.512
1567	ENSMUSG00000092060.5	Bend4	chr5	-	67549490	67557644	67549490	67555793	67557403	67557644	1567	1,5,4,0	1,2,1,4	0,0,1,2	2,3,5,2	148	74	0.000695897	0.0421853	0.333,0.556,0.667,0.0	0.0,0.0,0.091,0.333	0.283
1655	ENSMUSG00000026520.9	Pycr2	chr1	+	180733727	180734252	180733727	180733949	180734159	180734252	1655	3,4,2,5	20,22,19,21	0,0,0,0	11,18,20,15	148	74	6.25582e-05	0.00932046	0.07,0.083,0.05,0.106	0.0,0.0,0.0,0.0	0.077
1660	ENSMUSG00000022488.10	Nckap1l	chr15	+	103384028	103384524	103384028	103384161	103384404	103384524	1660	0,2,1,0	2,2,4,1	0,3,5,3	7,2,2,1	148	74	0.000937485	0.0489917	0.0,0.333,0.111,0.0	0.0,0.429,0.556,0.6	-0.285
1694	ENSMUSG00000055692.22	Tmem191c	chr16	+	17094825	17095114	17094825	17094903	17095057	17095114	1694	5,2,4,1	1,5,1,1	2,2,6,3	0,0,1,1	148	74	1.37107e-06	0.000672762	0.714,0.167,0.667,0.333	1.0,1.0,0.75,0.6	-0.367
1697	ENSMUSG00000055692.22	Tmem191c	chr16	+	17095532	17095755	17095532	17095605	17095714	17095755	1697	2,1,0,1	2,0,2,1	0,2,2,4	1,0,0,1	148	74	1.92343e-05	0.00519208	0.333,1.0,0.0,0.333	0.0,1.0,1.0,0.667	-0.25
1755	ENSMUSG00000006005.19	Tpr	chr1	+	150315817	150316280	150315817	150315949	150316189	150316280	1755	3,3,3,4	31,21,14,16	5,12,9,7	13,22,11,23	148	74	0.000959832	0.0493093	0.046,0.067,0.097,0.111	0.161,0.214,0.29,0.132	-0.119
1890	ENSMUSG00000031787.9	Katnb1	chr8	+	95824582	95824808	95824582	95824659	95824733	95824808	1890	2,6,6,2	21,16,21,10	0,1,1,0	23,19,17,19	148	74	1.41112e-05	0.00427711	0.045,0.158,0.125,0.091	0.0,0.026,0.029,0.0	0.091
1924	ENSMUSG00000044551.14	9930012K11Rik	chr14	-	70393609	70393967	70393609	70393725	70393864	70393967	1924	2,1,4,0	1,2,4,2	1,1,1,2	0,0,2,0	148	74	0.000141225	0.0147604	0.5,0.2,0.333,0.0	1.0,1.0,0.2,1.0	-0.542
2044	ENSMUSG00000025722.17	Wdr73	chr7	-	80540471	80543089	80540471	80541657	80542723	80543089	2044	1,0,2,1	6,7,7,6	4,5,4,7	10,5,11,6	148	74	0.000167135	0.0158518	0.077,0.0,0.125,0.077	0.167,0.333,0.154,0.368	-0.186
2046	ENSMUSG00000073758.11	Sh3d21	chr4	-	126045816	126046051	126045816	126045911	126045998	126046051	2046	0,3,2,1	1,5,1,0	1,1,1,1	0,0,0,0	148	74	3.7645e-05	0.00760679	0.0,0.231,0.5,1.0	1.0,1.0,1.0,1.0	-0.567
2387	ENSMUSG00000003549.10	Ercc1	chr7	+	19089025	19089286	19089025	19089097	19089217	19089286	2387	2,1,1,0	6,11,10,14	3,1,3,10	2,9,6,9	148	74	5.85984e-05	0.00932046	0.143,0.043,0.048,0.0	0.429,0.053,0.2,0.357	-0.201
2407	ENSMUSG00000036281.14	Snapc4	chr2	-	26262742	26263092	26262742	26262837	26262985	26263092	2407	3,0,1,0	4,4,7,9	3,2,2,5	1,4,3,6	148	74	0.000517129	0.0348315	0.273,0.0,0.067,0.0	0.6,0.2,0.25,0.294	-0.251
2545	ENSMUSG00000010057.9	Nprl2	chr9	+	107422112	107422586	107422112	107422230	107422443	107422586	2545	9,15,13,16	16,19,18,11	3,4,5,7	13,13,26,21	148	74	0.000170471	0.0158518	0.22,0.283,0.265,0.421	0.103,0.133,0.088,0.143	0.181
2659	ENSMUSG00000057110.16	Cntrl	chr2	+	35065549	35066334	35065549	35065612	35066139	35066334	2659	6,13,6,8	1,6,1,2	8,4,6,10	0,1,1,1	148	74	0.000825959	0.0455178	0.75,0.52,0.75,0.667	1.0,0.667,0.75,0.833	-0.141
2669	ENSMUSG00000056938.17	Acbd4	chr11	+	102994351	102994998	102994351	102994470	102994918	102994998	2669	2,4,1,3	4,4,6,5	4,2,3,4	1,0,0,1	148	74	8.7959e-08	0.000133302	0.2,0.333,0.077,0.231	0.667,1.0,1.0,0.667	-0.623
2710	ENSMUSG00000015790.17	Surf1	chr2	-	26805607	26806018	26805607	26805796	26805966	26806018	2710	2,2,4,4	4,3,2,1	5,5,1,5	1,0,1,0	148	74	9.13544e-06	0.00346119	0.2,0.25,0.5,0.667	0.714,1.0,0.333,1.0	-0.358
2787	ENSMUSG00000028057.15	Rit1	chr3	+	88633301	88633778	88633301	88633486	88633586	88633778	2787	5,18,10,5	2,8,5,7	13,4,15,6	3,0,1,0	148	74	3.46489e-05	0.00750149	0.556,0.529,0.5,0.263	0.684,1.0,0.882,1.0	-0.43
2900	ENSMUSG00000118662.2	Tctn2	chr5	+	124736811	124737305	124736811	124737019	124737197	124737305	2900	3,8,1,1	1,2,0,0	0,0,4,0	2,3,3,2	148	74	2.73429e-07	0.000276254	0.6,0.667,1.0,1.0	0.0,0.0,0.4,0.0	0.717
2901	ENSMUSG00000056941.18	Commd7	chr2	-	153460753	153463739	153460753	153461432	153463689	153463739	2901	3,2,3,2	1,4,4,3	2,1,1,6	1,1,0,0	148	74	2.59849e-05	0.00605847	0.6,0.2,0.273,0.25	0.5,0.333,1.0,1.0	-0.378
2946	ENSMUSG00000020812.19	Snhg16	chr11	+	116562989	116563564	116562989	116563181	116563489	116563564	2946	4,1,1,4	1,0,3,1	1,1,0,1	2,4,3,1	148	74	0.000346133	0.0299751	0.667,1.0,0.143,0.667	0.2,0.111,0.0,0.333	0.458
2959	ENSMUSG00000029617.11	Ccz1	chr5	-	143947848	143948347	143947848	143947896	143948269	143948347	2959	1,1,2,1	12,16,20,19	2,7,4,3	13,15,13,9	148	74	0.000615662	0.0397037	0.04,0.03,0.048,0.026	0.071,0.189,0.133,0.143	-0.098
3118	ENSMUSG00000030083.12	Abtb1	chr6	-	88813506	88815267	88813506	88813707	88815099	88815267	3118	3,1,4,5	31,31,27,26	3,6,10,7	21,6,20,15	148	74	0.000495664	0.0348315	0.046,0.016,0.069,0.088	0.067,0.333,0.2,0.189	-0.143
3121	ENSMUSG00000030083.12	Abtb1	chr6	-	88817691	88817882	88817691	88817747	88817854	88817882	3121	11,12,10,12	1,0,0,0	8,12,22,16	5,2,3,1	148	74	1.44564e-06	0.000672762	0.846,1.0,1.0,1.0	0.444,0.75,0.786,0.889	0.244
3206	ENSMUSG00000038346.19	Zfp384	chr6	+	125000995	125001515	125000995	125001233	125001467	125001515	3206	8,4,5,6	0,1,0,0	6,0,4,0	1,3,2,9	148	74	1.14734e-09	3.47759e-06	1.0,0.667,1.0,1.0	0.75,0.0,0.5,0.0	0.604
3222	ENSMUSG00000086370.10	Ftx	chrX	-	102613173	102616167	102613173	102614481	102616105	102616167	3222	17,16,8,11	1,0,4,3	9,10,16,5	0,2,1,0	148	74	0.000540825	0.0356357	0.895,1.0,0.5,0.647	1.0,0.714,0.889,1.0	-0.14
3327	ENSMUSG00000041420.19	Meis3	chr7	+	15912669	15913025	15912669	15912720	15912926	15913025	3327	12,10,10,10	3,0,4,1	2,9,11,8	0,0,3,0	148	74	0.000451122	0.0348315	0.667,1.0,0.556,0.833	1.0,1.0,0.647,1.0	-0.148
3335	ENSMUSG00000029504.6	Ddx51	chr5	+	110803172	110803539	110803172	110803279	110803430	110803539	3335	4,6,2,1	0,0,1,2	3,0,1,1	2,2,0,1	148	74	0.000496928	0.0348315	1.0,1.0,0.5,0.2	0.429,0.0,1.0,0.333	0.235
3419	ENSMUSG00000025498.16	Irf7	chr7	-	140844405	140844696	140844405	140844472	140844637	140844696	3419	8,2,3,5	1,1,0,0	2,5,11,1	2,2,0,2	148	74	0.000735726	0.0437252	0.8,0.5,1.0,1.0	0.333,0.556,1.0,0.2	0.303
3460	ENSMUSG00000074272.11	Ceacam1	chr7	-	25164273	25165862	25164273	25164305	25165741	25165862	3460	4,7,5,2	0,1,1,0	1,4,2,2	0,1,2,4	148	74	5.91236e-05	0.00932046	1.0,0.778,0.714,1.0	1.0,0.667,0.333,0.2	0.323
3521	ENSMUSG00000030822.16	Prr14	chr7	+	127072766	127073158	127072766	127072888	127072968	127073158	3521	0,0,0,0	2,7,7,9	0,4,1,4	8,5,6,2	148	74	0.000462638	0.0348315	0.0,0.0,0.0,0.0	0.0,0.286,0.077,0.5	-0.216
3563	ENSMUSG00000030871.12	Ears2	chr7	-	121645846	121647797	121645846	121645955	121647324	121647797	3563	1,2,6,1	0,1,0,1	2,6,2,2	1,2,4,1	148	74	0.000100646	0.011733	1.0,0.5,1.0,0.333	0.5,0.6,0.2,0.5	0.258
3828	ENSMUSG00000003808.19	Farsa	chr8	+	85594177	85594547	85594177	85594277	85594381	85594547	3828	2,6,6,8	3,1,2,1	5,5,6,9	0,0,0,0	148	74	5.08156e-05	0.00906012	0.25,0.75,0.6,0.8	1.0,1.0,1.0,1.0	-0.4
3916	ENSMUSG00000002820.7	Atg4d	chr9	+	21179546	21179965	21179546	21179823	21179900	21179965	3916	0,0,2,2	14,10,5,12	3,3,0,8	5,7,4,7	148	74	0.000151511	0.0153077	0.0,0.0,0.167,0.077	0.231,0.176,0.0,0.364	-0.132
3918	ENSMUSG00000035047.10	Kri1	chr9	-	21192957	21193207	21192957	21193035	21193110	21193207	3918	1,3,3,5	11,16,11,10	0,0,1,0	14,16,11,6	148	74	9.97652e-05	0.011733	0.043,0.086,0.12,0.2	0.0,0.0,0.043,0.0	0.102
3931	ENSMUSG00000043259.16	Fam13c	chr10	+	70378473	70380360	70378473	70378555	70380157	70380360	3931	1,1,4,2	0,2,1,1	1,1,1,0	1,7,4,2	148	74	0.000796957	0.0455178	1.0,0.2,0.667,0.5	0.333,0.067,0.111,0.0	0.464
3965	ENSMUSG00000042606.10	Hirip3	chr7	+	126461771	126462098	126461771	126461892	126461989	126462098	3965	1,4,2,5	2,1,1,1	0,1,2,1	1,6,2,2	148	74	0.000412017	0.0328638	0.2,0.667,0.5,0.714	0.0,0.077,0.333,0.2	0.368
3976	ENSMUSG00000071646.10	Mta2	chr19	+	8923630	8924114	8923630	8923748	8924011	8924114	3976	8,12,11,4	11,18,11,9	1,3,3,5	16,18,18,13	148	74	9.97273e-05	0.011733	0.267,0.25,0.333,0.182	0.03,0.077,0.077,0.161	0.172
3977	ENSMUSG00000032322.15	Pstpip1	chr9	+	56031031	56031957	56031031	56031077	56031877	56031957	3977	3,2,3,1	2,4,4,10	4,4,1,4	1,1,1,0	148	74	2.05559e-05	0.00519208	0.429,0.2,0.273,0.048	0.667,0.667,0.333,1.0	-0.429
3978	ENSMUSG00000032322.15	Pstpip1	chr9	+	56034768	56035144	56034768	56034821	56035010	56035144	3978	0,0,0,1	4,1,5,6	2,4,2,0	2,2,1,2	148	74	0.000176277	0.0158518	0.0,0.0,0.0,0.077	0.333,0.5,0.5,0.0	-0.314
4029	ENSMUSG00000023262.14	Acy1	chr9	-	106311728	106312028	106311728	106311797	106311883	106312028	4029	1,2,2,4	6,4,4,6	0,1,0,1	4,3,9,5	148	74	0.000672428	0.0415945	0.077,0.2,0.2,0.25	0.0,0.143,0.0,0.091	0.123
4109	ENSMUSG00000071644.11	Eef1g	chr19	+	8946525	8946870	8946525	8946589	8946727	8946870	4109	3,1,3,2	27,17,30,17	4,4,6,12	14,20,11,16	148	74	0.000113069	0.0124337	0.053,0.029,0.048,0.056	0.125,0.091,0.214,0.273	-0.129
