# Supplementary material for: Rbfox1 regulates alternative splicing of Nrcam in primary sensory neurons to mediate peripheral nerve injury-induced neuropathic pain
Source: Neurotherapeutics. 2023 Dec 19;21(1):e00309. doi: 10.1016/j.neurot.2023.e00309 (PMC10903086; doi:10.1016/j.neurot.2023.e00309)
Supplement: Multimedia component 2 [file mmc2.xlsx]

## Sheet: gene_list
ID	geneSymbol
1	Cadps
2	Ppp4r1l-ps
3	Nrcam
4	Med15
5	Zfp811
6	Col11a2
7	Pan3
8	Pms2
9	Sorbs2
10	Dst
11	Tmem219
12	H2-T22
13	Zbtb21
14	Magi2
15	Ptk2
16	Nlrc5
17	Ap3s1
18	Snx8
19	Armcx4
20	Mki67
21	Atg10
22	Phactr2
23	Auh
24	Serpinb6a
25	1700112D23Rik
26	Tnc
27	Ccdc126
28	Mcam
29	Ccdc148
30	Msh5
31	Ccnk
32	Palld
33	Cd68
34	Poln
35	Cdk14
36	Reep3
37	Cenpu
38	Slc16a13
39	Clasp2
40	Taf1d
41	Cltc
42	Usp16
43	Cntn2
44	Mapk12
45	Col11a1
46	Mff
47	1110059G10Rik
48	Mrpl48
49	Cux2
50	Neb
51	Cysltr2
52	Oxr1
53	D330050G23Rik
54	Paxip1
55	D3Ertd751e
56	Pkm
57	Dda1
58	Aif1
59	Ddx31
60	Ralgps1
61	Ddx60
62	Rps6kl1
63	Dnaaf9
64	Sin3a
65	Dock4
66	Snap91
67	Abca8b
68	Synrg
69	Dtwd2
70	Tmbim6
71	Emid1
72	Ube2j2
73	Epn2
74	Vwc2l
75	Ercc6
76	Malt1
77	Exoc1
78	Mbtps1
79	Fam204a
80	Abi3bp
81	Fbrsl1
82	Mindy4b-ps
83	Fbxw7
84	Mndal
85	Fggy
86	Msc
87	Gatad2a
88	Mtif2
89	Nfatc2ip
90	Gm16070
91	Nr2c2
92	Gm26920
93	Pacsin2
94	Gm2694
95	Adam22
96	Gm2762
97	Pced1a
98	Gm4258
99	Piezo2
100	Gm48284
101	Ahnak
102	Gsn
103	Postn
104	Abcc5
105	Prpsap2
106	Hdac9
107	Ptprc
108	Hdgfl3
109	Rbm39
110	Hivep2
111	Rnf135
112	Hnrnpu
113	Sema6a
114	Hsd17b14
115	Shc1
116	Il15ra
117	Sipa1l1
118	Ints10
119	Slc25a44
120	Intu
121	Snx17
122	Jak1
123	Alg6
124	Josd2
125	Tacc2
126	Yeats2
127	Thra
128	Zfp710
129	Als2cl
130	Abhd10
131	Trpc7
132	Lrp6
133	Ubn1
134	Lrrc51
135	Vwa5b2
136	Lrrc56
137	Ank3
138	Lrrc7
139	Junos
140	Zfp746
141	Kcnma1
142	1110017D15Rik
143	Lactb

## Sheet: ALL_GO
Category	Term	Count	%	PValue	Genes	Fold Enrichment	Bonferroni	Benjamini	FDR
GOTERM_BP	regulation of cytosolic calcium ion concentration	25	14.3678	4.55384e-05	SOX3, NEUROD2, SBNO2, SALL1, ZIC3, CDKN2A, ARID5A, LMO7, SOX11, FOS, POU3F3, FOSL2, ADCYAP1, GAL, RFX4, CAMK1, ATF3, RHOQ, TLR2	2.52427	0.0667511	0.0155018	0.015236
GOTERM_BP	positive regulation of cell proliferation	17	9.77011	6.8417e-05	CSF1R, COL18A1, CSF1, NPY5R, TNC, SOX11, AVPR1A, POU3F3, FGF3, LGALS3, ADCYAP1, CCKBR, PRC1, NPY, CRLF1, ATF3, IL13RA1	3.2512	0.0985874	0.0155018	0.015236
GOTERM_BP	sodium ion transmembrane transport	23	13.2184	7.52587e-05	DRAXIN, CSF1R, UNC45B, SEMA6A, TNFRSF12A, FST, OLIG1, SOX11, OLIG2, HIF3A, RORB, POU3F3, FGF3, SOX3, NEUROD2, BMP1, FLRT3, CHL1, ZIC3, LHX1, NNAT, CAMK1, CCHCR1	2.57895	0.107895	0.0155018	0.015236
GOTERM_BP	positive regulation of gene expression	16	9.1954	8.18039e-05	SPI1, CSF1, CDKN2A, TNC, TREM2, SOX11, NTS, ACTG2, POU3F3, FGF3, SLC6A4, ACTA1, ADCYAP1, STAR, ATF3, TLR2	3.36962	0.11671	0.0155018	0.015236
GOTERM_BP	nervous system development	13	7.47126	0.00024318	SEMA6A, SOX11, OLIG2, FOS, POU3F3, ADCYAP1, NEUROD2, GAL, ACVR1C, CHL1, ZIC3, LHX1, CAMK1	3.64417	0.308539	0.0391774	0.0385055
GOTERM_BP	neuropeptide signaling pathway	9	5.17241	0.000280748	NPPC, ITPR1, PYGM, HIF3A, GRIN2B, LOXL2, TLR2, FOSL2, SLC6A4	5.3642	0.346854	0.0391774	0.0385055
GOTERM_BP	regulation of cell shape	8	4.5977	0.000284269	CSF1R, ANXA1, FES, ITGA7, RHOC, RHOQ, ERMN, RND1	6.29644	0.350334	0.0391774	0.0385055
GOTERM_BP	axon guidance	7	4.02299	0.000382747	NPPC, SBNO2, BMP1, CSF1, MMP16, COL5A2, LRRC17	7.34584	0.440515	0.0450862	0.0443129
GOTERM_BP	behavioral fear response	5	2.87356	0.000436529	ADCYAP1, NEUROD2, ASIC4, HTR2C, GRIN2B	13.9523	0.484366	0.0472698	0.0464591
GOTERM_CC	extracellular region	36	20.6897	1.27937e-06	LAMA5, COL18A1, DRAXIN, CSF1, NXPH2, LRRC17, TNC, TREM2, NTS, FGF3, AKR1B8, CTSS, LOXL2, C4B, LGALS3, NPPC, SCPEP1, FLRT3, CHL1, NPY, TAC2, XDH, COL27A1, ANXA1, IL1R1, IGFBP3, FST, VASH2, ADCYAP1, GAL, BMP1, VGF, COL5A2, SDC1, CCDC3, CRLF1	2.41696	0.00030956	0.000309608	0.000290417
GOTERM_CC	cell surface	21	12.069	3.61832e-06	CSF1R, ENTPD2, ANXA1, MOG, TNFRSF12A, IL1R1, FCRLS, HTR2C, LMO7, PKD2L1, GRIN2B, CTSS, TRHR, LGALS3, FCGR3, ACVR1C, SDC1, ITGA7, ADAM8, CD33, TLR2	3.3969	0.000875251	0.000437816	0.000410679
GOTERM_CC	neuronal cell body	30	17.2414	0.000871198	LAMA5, COL18A1, CSF1, LRRC17, TNC, FGF3, CTSS, LOXL2, C4B, LGALS3, NPPC, FLRT3, NPY, TAC2, XDH, SEMA6A, COL27A1, ANXA1, CKM, IL1R1, IGFBP3, FST, ADCYAP1, GAL, BMP1, VGF, COL5A3, COL5A2, CRLF1, PAPPA2	1.90167	0.190163	0.042166	0.0395524
GOTERM_CC	postsynaptic density	7	4.02299	0.00112966	KRT19, ACTN3, PGM5, NEB, PYGM, GRIN2B, MYH7	5.98723	0.239312	0.0433694	0.0406812
GOTERM_CC	synaptic membrane	5	2.87356	0.00125449	CALB2, ANXA1, FLRT3, ITPR1, GRIN2B	10.5828	0.261974	0.0433694	0.0406812
GOTERM_MF	neuropeptide hormone activity	6	3.44828	3.4696e-06	ADCYAP1, NPPC, GAL, VGF, NPY, NTS	25.0915	0.00137995	0.00138437	0.00136355
GOTERM_MF	protein binding	71	40.8046	2.10672e-05	COL18A1, DRAXIN, CDKN1A, SPI1, CSF1, PTPRO, ATP2A1, TREM2, PKD2L1, HIF3A, RORB, FGF3, PIK3CG, SLC6A4, LGALS3, SALL1, NETO1, CHL1, ZIC3, PIP5KL1, PGM5, CCHCR1, MAP3K6, SLC6A19, SEMA6A, ANXA1, ENTPD2, TNFRSF12A, ACTN3, IL1R1, SLC2A12, VASH2, ARID5A, OLIG1, FOS, OLIG2, RHOC, POU3F3, VAV1, IL17RA, ACTA1, CCKBR, RFX4, FSCN1, ITGA7, PLIN2, ADAM8, LY6A, RHOQ, TLR2, LAMA5, CSF1R, CEBPD, ITPR1, NEUROD2, S…	1.55483	0.00834977	0.0042029	0.0041397
GOTERM_MF	transcription factor activity, sequence-specific DNA binding	17	9.77011	0.000101129	CSRNP1, SPI1, CEBPD, GLIS3, OLIG1, SOX11, OLIG2, HIF3A, FOS, RORB, POU3F3, FOSL2, NEUROD2, ZIC3, RFX4, LHX1, ATF3	3.13974	0.039452	0.0134501	0.0132479
GOTERM_MF	RNA polymerase II transcription factor activity, sequence-specific DNA binding	22	12.6437	0.000513332	IRX2, CSRNP1, ZFP654, SPI1, CEBPD, GLIS3, OLIG1, SOX11, OLIG2, HIF3A, FOS, RORB, POU3F3, FOSL2, SOX3, NEUROD2, SALL1, SALL3, ZIC3, RFX4, LHX1, ATF3	2.30417	0.18483	0.0416061	0.0409805
GOTERM_MF	actin binding	12	6.89655	0.00052138	MYBPC2, ACTN3, MOBP, TNNC2, TNNT3, TNNI1, FSCN1, VASH2, TNNI2, MYH4, ERMN, MYH7	3.59367	0.187438	0.0416061	0.0409805

## Sheet: ALL_KEGG
Category	Term	Count	%	PValue	Genes	Fold Enrichment	Bonferroni	Benjamini	FDR
KEGG_PATHWAY	Calcium signaling pathway	11	6.32184	0.00010993	CUX2, YEATS2, THRA, SIN3A, ZFP746, ZBTB21, HNRNPU, MSC, NR2C2, HDAC9, GATAD2A	4.6338	0.021317	0.0215463	0.0215463
KEGG_PATHWAY	Neuroactive ligand-receptor interaction	13	7.47126	0.00035106	PAXIP1, POLN, FBXW7, MSH5, PMS2, ERCC6, HDAC9, SHC1, PALLD, TNC, CNTN2, ERCC6, HDGFL3	6.31882	0.046733	0.0229359	0.0229359
KEGG_PATHWAY	Oxytocin signaling pathway	5	2.87356	0.0111956	COL18A1, SLC6A19, COL27A1, COL5A3, COL5A2	3.40496	0.0665052	0.0229359	0.0229359
KEGG_PATHWAY	MAPK signaling pathway	8	4.5977	0.0246992	CCNK, USP16, PAXIP1, POLN, FBXW7, MSH5, PMS2, ERCC6	4.68061	0.984989	0.775881	0.775881
KEGG_PATHWAY	PI3K-Akt signaling pathway	9	5.17241	0.0238235	CCNK, USP16, REEP3, CLTC, HNRNPU, MKI67, CDK14, MAPK12, CLASP2	2.53457	0.991137	0.775881	0.775881
KEGG_PATHWAY	cGMP-PKG signaling pathway	5	2.87356	0.0626424	CDKN1A, ITPR1, CAMK1, FOS, PIK3CG	2.75105	0.992567	0.775881	0.775881
KEGG_PATHWAY	Cytokine-cytokine receptor interaction	7	4.02299	0.0659036	CSF1R, ACVR1C, CSF1, TNFRSF12A, IL1R1, IL13RA1, IL17RA	3.30396	0.999997	0.86114	0.86114

## Sheet: Tras
KEGG
Term	FDR	log2	(-)log2
Calcium signaling pathway	0.0215463	-5.53642	5.53642		Molecular Function，MF
Neuroactive ligand-receptor interaction	0.0229359	-5.44625	5.44625		Biological Process，BP）
Oxytocin signaling pathway	0.0229359	-5.44625	5.44625		Cell Component，CC）
MAPK signaling pathway	0.775881	-0.366094	0.366094
PI3K-Akt signaling pathway	0.775881	-0.366094	0.366094
cGMP-PKG signaling pathway	0.775881	-0.366094	0.366094
Cytokine-cytokine receptor interaction	0.86114	-0.21568	0.21568
GO
regulation of cytosolic calcium ion concentration	0.015236	-6.03637	6.03637
positive regulation of cell proliferation	0.015236	-6.03637	6.03637
sodium ion transmembrane transport	0.015236	-6.03637	6.03637
positive regulation of gene expression	0.015236	-6.03637	6.03637
nervous system development	0.0385055	-4.69879	4.69879
neuropeptide signaling pathway	0.0385055	-4.69879	4.69879
regulation of cell shape	0.0385055	-4.69879	4.69879
axon guidance	0.0443129	-4.49613	4.49613
behavioral fear response	0.0464591	-4.42789	4.42789
extracellular region	0.000290417	-11.7496	11.7496
cell surface	0.000410679	-11.2497	11.2497
neuronal cell body	0.0395524	-4.66009	4.66009
postsynaptic density	0.0406812	-4.61949	4.61949
synaptic membrane	0.0406812	-4.61949	4.61949
neuropeptide hormone activity	0.00136355	-9.51842	9.51842
protein binding	0.0041397	-7.91626	7.91626
transcription factor activity, sequence-specific DNA binding	0.0132479	-6.2381	6.2381
RNA polymerase II transcription factor activity, sequence-specific DNA binding	0.0409805	-4.60892	4.60892
actin binding	0.0409805	-4.60892	4.60892
